# Supplementary material for: Evaluation of the usefulness of non-invasive serum haemoglobin measurement in a perioperative setting in a prospective observational study
Source: Sci Rep. 2022 May 31;12:9065. doi: 10.1038/s41598-022-13285-z (PMC9153232; doi:10.1038/s41598-022-13285-z)
Supplement: Supplementary file 1 — Supplementary Information. [file 41598_2022_13285_MOESM1_ESM.csv]

id	dob	sex	weight	height	ward	ward_text	diagnosis	hb	asa	asa_text	sphb	diff	mean_diff	std_diff	mean_m	mean_neg	mean_pos
9	02.01.1927	1	60	167	nb	<nicht bekannt>	N. ves.	10,4	4	Patient mit schwerer Allgemeinerkrankung u	12,3	-1,9	,25	1,35762776678777	-,95	-2,46525553357555	2,96525553357555
11	01.12.1960	1	79	178	OR	Orthopädie	St.p. Tibia# li	10,5	3	Patient mit schwerer Allgemeinerkrankung u. Leistungsminderung	9,7	,800000000000001	,25	1,35762776678777	,4	-2,46525553357555	2,96525553357555
13	08.04.1952	1	91	190	5B	5B	St.p. LTX	10,8	4	Patient mit schwerer Allgemeinerkrankung u	13,6	-2,8	,25	1,35762776678777	-1,4	-2,46525553357555	2,96525553357555
14	28.03.1940	1	70	178	OR	Orthopädie	Anschlussdegeneration L2/L4	10,8	4	Patient mit schwerer Allgemeinerkrankung u	11,7	-,899999999999999	,25	1,35762776678777	-,449999999999999	-2,46525553357555	2,96525553357555
20	21.07.1954	1	99	184	nb	<nicht bekannt>	Coxarthrose	11,3	2	Patient mit leichter Allgemeinerkrankung	12	-,699999999999999	,25	1,35762776678777	-,35	-2,46525553357555	2,96525553357555
23	20.01.1938	1	85	168	PL	Plastische Chirurgie	MM	11,5	3	Patient mit schwerer Allgemeinerkrankung u. Leistungsminderung	12,9	-1,4	,25	1,35762776678777	-,7	-2,46525553357555	2,96525553357555
27	12.12.1954	1	86	176	nb	<nicht bekannt>	Phimose	11,6	1	Normaler	13,5	-1,9	,25	1,35762776678777	-,95	-2,46525553357555	2,96525553357555
31	14.10.1934	1	79	170	nb	<nicht bekannt>	Hernia inguinalis permagna dextra	11,9	4	Patient mit schwerer Allgemeinerkrankung u	14,1	-2,2	,25	1,35762776678777	-1,1	-2,46525553357555	2,96525553357555
40	23.02.1929	1	79	179	nb	<nicht bekannt>	N. ves.	12,3	4	Patient mit schwerer Allgemeinerkrankung u	13,9	-1,6	,25	1,35762776678777	-,8	-2,46525553357555	2,96525553357555
41	01.07.1942	1	103	176	nb	<nicht bekannt>	N. Vesicae Rezidiv.	12,4	3	Patient mit schwerer Allgemeinerkrankung u. Leistungsminderung	13,7	-1,3	,25	1,35762776678777	-,649999999999999	-2,46525553357555	2,96525553357555
45	22.10.1940	1	98	173	Uro	Urologie	N. vesicae	12,5	3	Patient mit schwerer Allgemeinerkrankung u. Leistungsminderung	13,9	-1,4	,25	1,35762776678777	-,7	-2,46525553357555	2,96525553357555
49	29.12.1937	1	77	165	nb	<nicht bekannt>	Blasenhalsstriktur	12,5	3	Patient mit schwerer Allgemeinerkrankung u. Leistungsminderung	13	-,5	,25	1,35762776678777	-,25	-2,46525553357555	2,96525553357555
50	28.08.1962	1	87	182	nb	<nicht bekannt>	Chron. NINS	12,6	3	Patient mit schwerer Allgemeinerkrankung u. Leistungsminderung	14,4	-1,8	,25	1,35762776678777	-,9	-2,46525553357555	2,96525553357555
59	20.06.1945	1	64	167	nb	<nicht bekannt>	Coxarthrose links	12,7	2	Patient mit leichter Allgemeinerkrankung	11,9	,799999999999999	,25	1,35762776678777	,399999999999999	-2,46525553357555	2,96525553357555
66	28.08.1959	1	118	180	amb	ambulant	Perianalabszess	12,9			13,4	-,5	,25	1,35762776678777	-,25	-2,46525553357555	2,96525553357555
88	24.11.1941	1	90	172	OR	Orthopädie	Anschlussdegeneration	13,1	3	Patient mit schwerer Allgemeinerkrankung u. Leistungsminderung	16,2	-3,1	,25	1,35762776678777	-1,55	-2,46525553357555	2,96525553357555
90	02.08.1960	1	84	183	nb	<nicht bekannt>	Gonarthrose rechts	13,2	3	Patient mit schwerer Allgemeinerkrankung u. Leistungsminderung	12,1	1,1	,25	1,35762776678777	,55	-2,46525553357555	2,96525553357555
94	03.08.1948	1	78	160	OR	Orthopädie	Gonarthrose re.	13,2	3	Patient mit schwerer Allgemeinerkrankung u. Leistungsminderung	12,9	,299999999999999	,25	1,35762776678777	,149999999999999	-2,46525553357555	2,96525553357555
97	07.11.1939	1	68	168	nb	<nicht bekannt>	PH	13,3	3	Patient mit schwerer Allgemeinerkrankung u. Leistungsminderung	12,5	,800000000000001	,25	1,35762776678777	,4	-2,46525553357555	2,96525553357555
99	31.03.1958	1	80	189	Uro	Urologie	Phimose	13,3	2	Patient mit leichter Allgemeinerkrankung	12,9	,4	,25	1,35762776678777	,2	-2,46525553357555	2,96525553357555
103	06.03.1948	1	84	181	Uro	Urologie	PH	13,3	2	Patient mit leichter Allgemeinerkrankung	14,5	-1,2	,25	1,35762776678777	-,6	-2,46525553357555	2,96525553357555
108	22.12.1966	1	67	180	OR	Orthopädie	Coxarthrose re.	13,4	3	Patient mit schwerer Allgemeinerkrankung u. Leistungsminderung	11,3	2,1	,25	1,35762776678777	1,05	-2,46525553357555	2,96525553357555
109	06.08.1962	1	93	180	nb	<nicht bekannt>	Coxarthrose links	13,4	3	Patient mit schwerer Allgemeinerkrankung u. Leistungsminderung	13,2	,200000000000001	,25	1,35762776678777	,100000000000001	-2,46525553357555	2,96525553357555
110	06.08.1962	1	93	180	nb	<nicht bekannt>	Coxarthrose links	13,4	3	Patient mit schwerer Allgemeinerkrankung u. Leistungsminderung	13,2	,200000000000001	,25	1,35762776678777	,100000000000001	-2,46525553357555	2,96525553357555
112	13.05.1970	1	76	177	OR	Orthopädie	Z.n. AK# links Weber B	13,5	2	Patient mit leichter Allgemeinerkrankung	15,7	-2,2	,25	1,35762776678777	-1,1	-2,46525553357555	2,96525553357555
113	21.04.1954	1	107	190	OR	Orthopädie	AVN-Coxarthrose re.	13,5	3	Patient mit schwerer Allgemeinerkrankung u. Leistungsminderung	14	-,5	,25	1,35762776678777	-,25	-2,46525553357555	2,96525553357555
115	18.08.1961	1	91	171	PL	Plastische Chirurgie	St.p. Ohrenamput. re.	13,5	2	Patient mit leichter Allgemeinerkrankung	15,4	-1,9	,25	1,35762776678777	-,95	-2,46525553357555	2,96525553357555
117	26.12.1941	1	117	180	nb	<nicht bekannt>	PH	13,5	3	Patient mit schwerer Allgemeinerkrankung u. Leistungsminderung	17,2	-3,7	,25	1,35762776678777	-1,85	-2,46525553357555	2,96525553357555
123	10.04.1940	1	65	163	Uro	Urologie	PH	13,7	4	Patient mit schwerer Allgemeinerkrankung u	12,1	1,6	,25	1,35762776678777	,8	-2,46525553357555	2,96525553357555
127	19.03.1941	1	71	170	OR	Orthopädie	Coxarthrose li.	13,7	2	Patient mit leichter Allgemeinerkrankung	13,3	,399999999999999	,25	1,35762776678777	,199999999999999	-2,46525553357555	2,96525553357555
132	09.02.1946	1	101	174	Uro	Urologie	Nierentumor li.	13,8	4	Patient mit schwerer Allgemeinerkrankung u	12,6	1,2	,25	1,35762776678777	,600000000000001	-2,46525553357555	2,96525553357555
134	19.04.1963	1	75	174	nb	<nicht bekannt>	Harnleiterstenose re	13,8	3	Patient mit schwerer Allgemeinerkrankung u. Leistungsminderung	13,7	,100000000000001	,25	1,35762776678777	,0500000000000007	-2,46525553357555	2,96525553357555
137	27.01.1944	1	60	165	PL	Plastische Chirurgie	mult. Liopme Oberbauch, Oberarm li, OSCH re.	13,8	3	Patient mit schwerer Allgemeinerkrankung u. Leistungsminderung	13,6	,200000000000001	,25	1,35762776678777	,100000000000001	-2,46525553357555	2,96525553357555
141	24.09.1988	1	92	184	OR	Orthopädie	sek. Coxarthrose re. b. Mb. Bechterew	13,9	2	Patient mit leichter Allgemeinerkrankung	14,1	-,199999999999999	,25	1,35762776678777	-,0999999999999996	-2,46525553357555	2,96525553357555
145	25.02.1948	1	85	193	nb	<nicht bekannt>	Adenom re Flexur	14	2	Patient mit leichter Allgemeinerkrankung	15	-1	,25	1,35762776678777	-,5	-2,46525553357555	2,96525553357555
146	20.06.1940	1	76	176	Uro	Urologie	PH	14	2	Patient mit leichter Allgemeinerkrankung	12,6	1,4	,25	1,35762776678777	,7	-2,46525553357555	2,96525553357555
149	06.12.1946	1	80	170	OR	Orthopädie	Coxarthrose li.	14	3	Patient mit schwerer Allgemeinerkrankung u. Leistungsminderung	15	-1	,25	1,35762776678777	-,5	-2,46525553357555	2,96525553357555
151	27.05.1937	1	69	174	Uro	Urologie	Blasenstein	14	3	Patient mit schwerer Allgemeinerkrankung u. Leistungsminderung	12,2	1,8	,25	1,35762776678777	,9	-2,46525553357555	2,96525553357555
152	26.10.1955	1	86	180	OR	Orthopädie	Pseudarthrose Fußwurzel re.	14	2	Patient mit leichter Allgemeinerkrankung	15,6	-1,6	,25	1,35762776678777	-,8	-2,46525553357555	2,96525553357555
153	05.04.1947	1	80	180	Uro	Urologie	-ves.	14	2	Patient mit leichter Allgemeinerkrankung	14,1	-,0999999999999996	,25	1,35762776678777	-,0499999999999998	-2,46525553357555	2,96525553357555
154	19.09.1966	1	108	182	OR	Orthopädie	Coxarthrose li.	14	2	Patient mit leichter Allgemeinerkrankung	14,9	-,9	,25	1,35762776678777	-,45	-2,46525553357555	2,96525553357555
156	16.01.1941	1	67	168	UC	Unfall	susp. NCC re.	14	2	Patient mit leichter Allgemeinerkrankung	14	0	,25	1,35762776678777	0	-2,46525553357555	2,96525553357555
158	22.03.1955	1	75	170	OR	Orthopädie	Gonarthrose re.	14,1	2	Patient mit leichter Allgemeinerkrankung	15,7	-1,6	,25	1,35762776678777	-,8	-2,46525553357555	2,96525553357555
159	10.07.1956	1	70	182	PL	Plastische Chirurgie	Narbe retroareolär re.	14,1	2	Patient mit leichter Allgemeinerkrankung	19,4	-5,3	,25	1,35762776678777	-2,65	-2,46525553357555	2,96525553357555
160	17.02.1959	1	76	185	PL	Plastische Chirurgie	MM Rücken li.	14,1	3	Patient mit schwerer Allgemeinerkrankung u. Leistungsminderung	15,5	-1,4	,25	1,35762776678777	-,7	-2,46525553357555	2,96525553357555
162	18.07.1948	1	80	183	nb	<nicht bekannt>	BPH	14,1	2	Patient mit leichter Allgemeinerkrankung	15	-,9	,25	1,35762776678777	-,45	-2,46525553357555	2,96525553357555
164	08.01.1950	1	79	177	nb	<nicht bekannt>	Phimose	14,1	2	Patient mit leichter Allgemeinerkrankung	15,5	-1,4	,25	1,35762776678777	-,7	-2,46525553357555	2,96525553357555
165	05.02.1967	1	80	176	PL	Plastische Chirurgie	Lipome OE bds., abdominell + OS bds.	14,1	2	Patient mit leichter Allgemeinerkrankung	14,9	-,800000000000001	,25	1,35762776678777	-,4	-2,46525553357555	2,96525553357555
167	08.02.1948	1	100	181	5B	5B	Flanken-Hernie re.	14,2	2	Patient mit leichter Allgemeinerkrankung	15,5	-1,3	,25	1,35762776678777	-,65	-2,46525553357555	2,96525553357555
168	25.12.1940	1	105	176	nb	<nicht bekannt>	Deformiert Coxarthrose re	14,2	3	Patient mit schwerer Allgemeinerkrankung u. Leistungsminderung	13,8	,399999999999999	,25	1,35762776678777	,199999999999999	-2,46525553357555	2,96525553357555
169	30.08.1957	1	85	185	Uro	Urologie	-prost.	14,2	1	Normaler	14,5	-,300000000000001	,25	1,35762776678777	-,15	-2,46525553357555	2,96525553357555
170	15.02.1963	1	80	180	OR	Orthopädie	Coxarthrose li.	14,2	1	Normaler	15,5	-1,3	,25	1,35762776678777	-,65	-2,46525553357555	2,96525553357555
172	15.07.1963	1	88	181	OR	Orthopädie	CTS re., Dupuystren'sche Kontr.	14,2	2	Patient mit leichter Allgemeinerkrankung	13,1	1,1	,25	1,35762776678777	,55	-2,46525553357555	2,96525553357555
174	09.07.1948	1	91	179	Uro	Urologie	V.a. N.ves.	14,2	2	Patient mit leichter Allgemeinerkrankung	14	,199999999999999	,25	1,35762776678777	,0999999999999996	-2,46525553357555	2,96525553357555
175	26.08.1947	1	74	176	5B	5B		14,2	3	Patient mit schwerer Allgemeinerkrankung u. Leistungsminderung	11,7	2,5	,25	1,35762776678777	1,25	-2,46525553357555	2,96525553357555
180	02.06.1943	1	130	165	OR	Orthopädie	Gonarthrose li.	14,2	4	Patient mit schwerer Allgemeinerkrankung u	15,5	-1,3	,25	1,35762776678777	-,65	-2,46525553357555	2,96525553357555
182	26.12.1955	1	62	168	nb	<nicht bekannt>	PH	14,2	2	Patient mit leichter Allgemeinerkrankung	13,9	,299999999999999	,25	1,35762776678777	,149999999999999	-2,46525553357555	2,96525553357555
183	26.02.1952	1	76	170	Uro	Urologie	PSA-Erhöhung	14,3	3	Patient mit schwerer Allgemeinerkrankung u. Leistungsminderung	16,3	-2	,25	1,35762776678777	-1	-2,46525553357555	2,96525553357555
185	07.09.1964	1	92	176	Uro	Urologie	Phimose	14,3	3	Patient mit schwerer Allgemeinerkrankung u. Leistungsminderung	13,9	,4	,25	1,35762776678777	,2	-2,46525553357555	2,96525553357555
186	02.03.1939	1	57	160	Uro	Urologie	Harnblasenstein, Phimose	14,3	2	Patient mit leichter Allgemeinerkrankung	13,5	,800000000000001	,25	1,35762776678777	,4	-2,46525553357555	2,96525553357555
187	14.04.1967	1	85	175	nb	<nicht bekannt>	Nierentumor re	14,3	2	Patient mit leichter Allgemeinerkrankung	13,8	,5	,25	1,35762776678777	,25	-2,46525553357555	2,96525553357555
188	03.02.1949	1	72	166	nb	<nicht bekannt>	Rez. Harnleiterstriktur	14,3	2	Patient mit leichter Allgemeinerkrankung	14,3	0	,25	1,35762776678777	0	-2,46525553357555	2,96525553357555
194	19.03.1953	1	100	170	nb	<nicht bekannt>	LWS/Hüfte rechts?	14,4	3	Patient mit schwerer Allgemeinerkrankung u. Leistungsminderung	13,4	1	,25	1,35762776678777	,5	-2,46525553357555	2,96525553357555
198	14.08.1958	1	85	193	Uro	Urologie	PH	14,4	2	Patient mit leichter Allgemeinerkrankung	15,2	-,799999999999999	,25	1,35762776678777	-,399999999999999	-2,46525553357555	2,96525553357555
199	29.01.1957	1	133	193	OR	Orthopädie	Gonarthrose re.	14,4	4	Patient mit schwerer Allgemeinerkrankung u	13,8	,6	,25	1,35762776678777	,3	-2,46525553357555	2,96525553357555
201	11.05.1978	1	80	170	OR	Orthopädie	St.p. OS# re.	14,4	1	Normaler	14,6	-,199999999999999	,25	1,35762776678777	-,0999999999999996	-2,46525553357555	2,96525553357555
202	02.08.1944	1	77	163	OR	Orthopädie	PE-Abrieb HTEP links mit Osteolyse li. Femur	14,4	4	Patient mit schwerer Allgemeinerkrankung u	17,7	-3,3	,25	1,35762776678777	-1,65	-2,46525553357555	2,96525553357555
203	11.07.1941	1	92	168	Uro	Urologie	Hydrocele re.	14,4	2	Patient mit leichter Allgemeinerkrankung	13,7	,700000000000001	,25	1,35762776678777	,350000000000001	-2,46525553357555	2,96525553357555
204	22.01.1939	1	83	168	Uro	Urologie	PH	14,4	2	Patient mit leichter Allgemeinerkrankung	16,2	-1,8	,25	1,35762776678777	-,899999999999999	-2,46525553357555	2,96525553357555
205	29.05.1946	1	95	177	nb	<nicht bekannt>	PIRADS III	14,5	3	Patient mit schwerer Allgemeinerkrankung u. Leistungsminderung	13,7	,800000000000001	,25	1,35762776678777	,4	-2,46525553357555	2,96525553357555
206	18.12.1969	1	76	168	5B	5B	H.ing. re.	14,6	2	Patient mit leichter Allgemeinerkrankung	16	-1,4	,25	1,35762776678777	-,7	-2,46525553357555	2,96525553357555
207	06.06.1960	1	103	168	Uro	Urologie	HUS li.	14,6	2	Patient mit leichter Allgemeinerkrankung	14,1	,5	,25	1,35762776678777	,25	-2,46525553357555	2,96525553357555
209	25.01.1955	1	76	176	nb	<nicht bekannt>	N. prostatae	14,6	1	Normaler	13,9	,699999999999999	,25	1,35762776678777	,35	-2,46525553357555	2,96525553357555
213	11.01.1951	1	89	169	Uro	Urologie	Harnsperre	14,6	2	Patient mit leichter Allgemeinerkrankung	16,6	-2	,25	1,35762776678777	-1	-2,46525553357555	2,96525553357555
214	31.03.1955	1	78	178	Uro	Urologie	-prost.	14,6	2	Patient mit leichter Allgemeinerkrankung	14,2	,4	,25	1,35762776678777	,2	-2,46525553357555	2,96525553357555
215	28.07.1949	1	105	186	nb	<nicht bekannt>	PH	14,6	3	Patient mit schwerer Allgemeinerkrankung u. Leistungsminderung	14,6	0	,25	1,35762776678777	0	-2,46525553357555	2,96525553357555
216	20.10.1972	1	56	162	nb	<nicht bekannt>	Tu Blase, St. p. Steinabgang	14,6	2	Patient mit leichter Allgemeinerkrankung	15,4	-,800000000000001	,25	1,35762776678777	-,4	-2,46525553357555	2,96525553357555
217	24.01.1959	1	93	184	Uro	Urologie	N.prost.	14,7	3	Patient mit schwerer Allgemeinerkrankung u. Leistungsminderung	13,3	1,4	,25	1,35762776678777	,699999999999999	-2,46525553357555	2,96525553357555
219	05.10.1971	1	85	174	4B	Plastische Chirurgie	MM scapulär li.	14,7	2	Patient mit leichter Allgemeinerkrankung	15,4	-,700000000000001	,25	1,35762776678777	-,350000000000001	-2,46525553357555	2,96525553357555
220	20.10.1945	1	89	180	5C	5C	St.p. Sigmaresektion	14,7	3	Patient mit schwerer Allgemeinerkrankung u. Leistungsminderung	15,4	-,700000000000001	,25	1,35762776678777	-,350000000000001	-2,46525553357555	2,96525553357555
221	05.01.1956	1	127	198	nb	<nicht bekannt>	N. sigma und recti	14,7	3	Patient mit schwerer Allgemeinerkrankung u. Leistungsminderung	17,5	-2,8	,25	1,35762776678777	-1,4	-2,46525553357555	2,96525553357555
222	20.04.1963	1	68	168	nb	<nicht bekannt>	N. prostatae	14,7	3	Patient mit schwerer Allgemeinerkrankung u. Leistungsminderung	13,5	1,2	,25	1,35762776678777	,6	-2,46525553357555	2,96525553357555
223	06.03.1948	1	78	179	Uro	Urologie	Ureter-Tu li.	14,7	3	Patient mit schwerer Allgemeinerkrankung u. Leistungsminderung	14,5	,199999999999999	,25	1,35762776678777	,0999999999999996	-2,46525553357555	2,96525553357555
224	22.07.1968	1	86	184	4B	Plastische Chirurgie	Dupuytren'sche Kontr. Rez. 5. Strahl Finger re.	14,7	2	Patient mit leichter Allgemeinerkrankung	14,2	,5	,25	1,35762776678777	,25	-2,46525553357555	2,96525553357555
226	19.05.1937	1	80	168	Uro	Urologie	PH	14,8	4	Patient mit schwerer Allgemeinerkrankung u	15,7	-,899999999999999	,25	1,35762776678777	-,449999999999999	-2,46525553357555	2,96525553357555
227	03.06.1979	1	74	180	nb	<nicht bekannt>	Laes.men.med.gen.sin.	14,8	1	Normaler	14,4	,4	,25	1,35762776678777	,2	-2,46525553357555	2,96525553357555
229	06.12.1978	1	85	180	PL	Plastische Chirurgie	Cutis. lax.	14,8	2	Patient mit leichter Allgemeinerkrankung	12,3	2,5	,25	1,35762776678777	1,25	-2,46525553357555	2,96525553357555
230	20.10.1958	1	122	173	nb	<nicht bekannt>	Beugesehnenruptur MF li	14,8	3	Patient mit schwerer Allgemeinerkrankung u. Leistungsminderung	12,8	2	,25	1,35762776678777	1	-2,46525553357555	2,96525553357555
231	27.11.1962	1	127	178	nb	<nicht bekannt>	N cut. fem. lat. dext.	14,8	3	Patient mit schwerer Allgemeinerkrankung u. Leistungsminderung	16,5	-1,7	,25	1,35762776678777	-,85	-2,46525553357555	2,96525553357555
232	08.09.1960	1	80	175	Uro	Urologie	susp. zyst. Karzinom re. Niere	14,9	2	Patient mit leichter Allgemeinerkrankung	14	,9	,25	1,35762776678777	,45	-2,46525553357555	2,96525553357555
234	01.08.1959	1	102	181	Uro	Urologie	Hydrocele bds.	14,9	3	Patient mit schwerer Allgemeinerkrankung u. Leistungsminderung	16,5	-1,6	,25	1,35762776678777	-,8	-2,46525553357555	2,96525553357555
235	27.10.1968	1	83	168	OR	Orthopädie	Impingement Schulter,Rissbildung Subscap.sehne re.	14,9	2	Patient mit leichter Allgemeinerkrankung	18	-3,1	,25	1,35762776678777	-1,55	-2,46525553357555	2,96525553357555
237	02.11.1957	1	79	180	Uro	Urologie	Blasenentleerungsstörung	14,9	1	Normaler	14,1	,800000000000001	,25	1,35762776678777	,4	-2,46525553357555	2,96525553357555
240	22.10.1975	1	75	178	OR	Orthopädie	Maisonneuve-Fraktur li.	15	1	Normaler	14,8	,199999999999999	,25	1,35762776678777	,0999999999999996	-2,46525553357555	2,96525553357555
242	18.01.1947	1	90	180	Uro	Urologie	PH	15	2	Patient mit leichter Allgemeinerkrankung	14,8	,199999999999999	,25	1,35762776678777	,0999999999999996	-2,46525553357555	2,96525553357555
243	28.06.1968	1	77	177	OR	Orthopädie	St.p. Tibiaplateaufrakt. re.	15	2	Patient mit leichter Allgemeinerkrankung	15,6	-,6	,25	1,35762776678777	-,3	-2,46525553357555	2,96525553357555
244	04.01.1957	1	90	183	Uro	Urologie	PH	15	3	Patient mit schwerer Allgemeinerkrankung u. Leistungsminderung	14,3	,699999999999999	,25	1,35762776678777	,35	-2,46525553357555	2,96525553357555
245	24.06.1942	1	90	190	Uro	Urologie	V.a. N.ves. Rezidiv	15	3	Patient mit schwerer Allgemeinerkrankung u. Leistungsminderung	16,3	-1,3	,25	1,35762776678777	-,65	-2,46525553357555	2,96525553357555
246	05.08.1979	1	87	186	OR	Orthopädie	St.p. Calcaneusfrakt. re.	15,1	2	Patient mit leichter Allgemeinerkrankung	15,1	0	,25	1,35762776678777	0	-2,46525553357555	2,96525553357555
247	20.11.1963	1	92	188	OR	Orthopädie	Haglundexostose re.	15,1	2	Patient mit leichter Allgemeinerkrankung	15,9	-,800000000000001	,25	1,35762776678777	-,4	-2,46525553357555	2,96525553357555
248	03.03.1969	1	72	168	4B	Plastische Chirurgie	Narbenschmerz N.cut.fem.lat.dext.	15,1	2	Patient mit leichter Allgemeinerkrankung	14,8	,299999999999999	,25	1,35762776678777	,149999999999999	-2,46525553357555	2,96525553357555
249	24.06.1996	1	58	176	UC	Unfall	St.p. # OS + UA li.	15,1	2	Patient mit leichter Allgemeinerkrankung	15,3	-,200000000000001	,25	1,35762776678777	-,100000000000001	-2,46525553357555	2,96525553357555
250	08.03.1967	1	102	190	nb	<nicht bekannt>	Rez. komplizierte HWI	15,1	2	Patient mit leichter Allgemeinerkrankung	13,3	1,8	,25	1,35762776678777	,899999999999999	-2,46525553357555	2,96525553357555
251	20.04.1962	1	68	172	nb	<nicht bekannt>	N. prostatae	15,1	2	Patient mit leichter Allgemeinerkrankung	14,7	,4	,25	1,35762776678777	,2	-2,46525553357555	2,96525553357555
252	13.07.1952	1	102	192	Uro	Urologie	Blasensteine, PH	15,1	2	Patient mit leichter Allgemeinerkrankung	15,6	-,5	,25	1,35762776678777	-,25	-2,46525553357555	2,96525553357555
253	22.01.1971	1	106	178	nb	<nicht bekannt>	Phimose	15,1	2	Patient mit leichter Allgemeinerkrankung	16,2	-1,1	,25	1,35762776678777	-,55	-2,46525553357555	2,96525553357555
254	25.12.1949	1	105	179	nb	<nicht bekannt>	V. a. N. ves.	15,1	3	Patient mit schwerer Allgemeinerkrankung u. Leistungsminderung	14,9	,199999999999999	,25	1,35762776678777	,0999999999999996	-2,46525553357555	2,96525553357555
257	11.07.1944	1	80	172	PL	Plastische Chirurgie	Dupuytren'sche Kontraktur 4-5 Strahl re. Hand	15,2	2	Patient mit leichter Allgemeinerkrankung	15,7	-,5	,25	1,35762776678777	-,25	-2,46525553357555	2,96525553357555
259	25.02.1945	1	95	196	OR	Orthopädie	Coxarthrose li.	15,2	3	Patient mit schwerer Allgemeinerkrankung u. Leistungsminderung	16,5	-1,3	,25	1,35762776678777	-,65	-2,46525553357555	2,96525553357555
261	17.02.1984	1	77	180	OR	Orthopädie	St.p. Femurfrakt. re.	15,2	2	Patient mit leichter Allgemeinerkrankung	13,5	1,7	,25	1,35762776678777	,85	-2,46525553357555	2,96525553357555
263	07.09.1973	1	154	190	OR	Orthopädie	Meniskusläsion re.	15,2	3	Patient mit schwerer Allgemeinerkrankung u. Leistungsminderung	15,7	-,5	,25	1,35762776678777	-,25	-2,46525553357555	2,96525553357555
265	22.08.1943	1	83	180	Uro	Urologie	PH	15,2	3	Patient mit schwerer Allgemeinerkrankung u. Leistungsminderung	15,8	-,600000000000001	,25	1,35762776678777	-,300000000000001	-2,46525553357555	2,96525553357555
266	18.09.1964	1	83	183	nb	<nicht bekannt>	St.p. Trimall# sin.	15,2	2	Patient mit leichter Allgemeinerkrankung	13,2	2	,25	1,35762776678777	1	-2,46525553357555	2,96525553357555
268	15.06.1941	1	82	178	Uro	Urologie	PH	15,3	2	Patient mit leichter Allgemeinerkrankung	15,2	,100000000000001	,25	1,35762776678777	,0500000000000007	-2,46525553357555	2,96525553357555
269	24.02.1969	1	68	174	Uro	Urologie	Blasenstein, PH, KS li.	15,3	1	Normaler	13,8	1,5	,25	1,35762776678777	,75	-2,46525553357555	2,96525553357555
270	26.04.1961	1	83	174	OR	Orthopädie	Coxarthrose re.	15,3	3	Patient mit schwerer Allgemeinerkrankung u. Leistungsminderung	19,4	-4,1	,25	1,35762776678777	-2,05	-2,46525553357555	2,96525553357555
271	23.05.1957	1	76	172	Uro	Urologie	PH	15,3	2	Patient mit leichter Allgemeinerkrankung	15,3	0	,25	1,35762776678777	0	-2,46525553357555	2,96525553357555
272	28.12.1953	1	57	163	PL	Plastische Chirurgie	Brauenptose bds.	15,3	3	Patient mit schwerer Allgemeinerkrankung u. Leistungsminderung	13,6	1,7	,25	1,35762776678777	,850000000000001	-2,46525553357555	2,96525553357555
273	12.04.1949	1	70,5	179	nb	<nicht bekannt>	BPH	15,3	3	Patient mit schwerer Allgemeinerkrankung u. Leistungsminderung	15,5	-,199999999999999	,25	1,35762776678777	-,0999999999999996	-2,46525553357555	2,96525553357555
274	24.06.1950	1	79	175	nb	<nicht bekannt>	Gonarthrose links	15,4	3	Patient mit schwerer Allgemeinerkrankung u. Leistungsminderung	14,8	,6	,25	1,35762776678777	,3	-2,46525553357555	2,96525553357555
275	25.01.1954	1	82	170	nb	<nicht bekannt>	PH	15,4	2	Patient mit leichter Allgemeinerkrankung	14	1,4	,25	1,35762776678777	,7	-2,46525553357555	2,96525553357555
276	04.12.1957	1	70	172		<nicht bekannt>	MM temporal rechts	15,4	2	Patient mit leichter Allgemeinerkrankung	14,9	,5	,25	1,35762776678777	,25	-2,46525553357555	2,96525553357555
277	26.09.1994	1	119	193	Uro	Urologie	Phimose	15,4	2	Patient mit leichter Allgemeinerkrankung	15,7	-,299999999999999	,25	1,35762776678777	-,149999999999999	-2,46525553357555	2,96525553357555
278	12.08.1943	1	75	175	5C	5C	?	15,4	4	Patient mit schwerer Allgemeinerkrankung u	14,3	1,1	,25	1,35762776678777	,55	-2,46525553357555	2,96525553357555
279	09.10.1963	1	82	179	nb	<nicht bekannt>	PH	15,4	3	Patient mit schwerer Allgemeinerkrankung u. Leistungsminderung	13	2,4	,25	1,35762776678777	1,2	-2,46525553357555	2,96525553357555
280	27.04.1958	1	100	180	nb	<nicht bekannt>	Haglund-Ferse	15,4	3	Patient mit schwerer Allgemeinerkrankung u. Leistungsminderung	13,1	2,3	,25	1,35762776678777	1,15	-2,46525553357555	2,96525553357555
281	03.06.1976	1	125	178	OR	Orthopädie	lat.Meniskusläsion links	15,4	2	Patient mit leichter Allgemeinerkrankung	15,4	0	,25	1,35762776678777	0	-2,46525553357555	2,96525553357555
282	31.01.1959	1	86	174	nb	<nicht bekannt>	PH	15,4	1	Normaler	15,1	,300000000000001	,25	1,35762776678777	,15	-2,46525553357555	2,96525553357555
283	04.10.2002	1	80	183	OR	Orthopädie	Bankartläsion, Instabilität Schulter li.	15,4	1	Normaler	15,9	-,5	,25	1,35762776678777	-,25	-2,46525553357555	2,96525553357555
284	07.11.1978	1	88	172	OR	Orthopädie	Instab. re. Mittelhand 3.+4. Strahl + Ringbandrupt	15,4	1	Normaler	16	-,6	,25	1,35762776678777	-,3	-2,46525553357555	2,96525553357555
285	03.07.1950	1	77	171	Uro	Urologie	PH	15,5	2	Patient mit leichter Allgemeinerkrankung	15,8	-,300000000000001	,25	1,35762776678777	-,15	-2,46525553357555	2,96525553357555
286	08.02.1959	1	74	173	Uro	Urologie	Mikrohämaturie, V.a. N.ves.	15,5	2	Patient mit leichter Allgemeinerkrankung	15,4	,0999999999999996	,25	1,35762776678777	,0499999999999998	-2,46525553357555	2,96525553357555
287	24.11.1967	1	130	186	5B	5B	Lipom gluteal rechts	15,5	2	Patient mit leichter Allgemeinerkrankung	14,8	,699999999999999	,25	1,35762776678777	,35	-2,46525553357555	2,96525553357555
288	30.12.1962	1	110	175	OR	Orthopädie	Gonarthrose li.	15,5	3	Patient mit schwerer Allgemeinerkrankung u. Leistungsminderung	13,9	1,6	,25	1,35762776678777	,8	-2,46525553357555	2,96525553357555
289	13.12.1957	1	84	168	OR	Orthopädie	Coxarthrose re. > li.	15,5	2	Patient mit leichter Allgemeinerkrankung	16,8	-1,3	,25	1,35762776678777	-,65	-2,46525553357555	2,96525553357555
290	18.05.1984	1	125	175	5B	5B	Adip., gepl. Magenbypass	15,5	2	Patient mit leichter Allgemeinerkrankung	15,5	0	,25	1,35762776678777	0	-2,46525553357555	2,96525553357555
292	16.11.1961	1	93	176	Uro	Urologie	Ureterabgangsstenose re.	15,5	3	Patient mit schwerer Allgemeinerkrankung u. Leistungsminderung	13,7	1,8	,25	1,35762776678777	,9	-2,46525553357555	2,96525553357555
293	06.02.1955	1	101	180	OR	Orthopädie	Coxarthrose li. > re.	15,6	1	Normaler	14,4	1,2	,25	1,35762776678777	,6	-2,46525553357555	2,96525553357555
295	01.06.1960	1	74	175	Uro	Urologie	Nierentumor re.	15,6	2	Patient mit leichter Allgemeinerkrankung	16,3	-,700000000000001	,25	1,35762776678777	-,350000000000001	-2,46525553357555	2,96525553357555
296	02.06.1997	1	94	186	PL	Plastische Chirurgie	Gynäkomastie links	15,6	2	Patient mit leichter Allgemeinerkrankung	14,7	,9	,25	1,35762776678777	,45	-2,46525553357555	2,96525553357555
297	09.06.1970	1	114	185	nb	<nicht bekannt>	St.p. Os nav. Fract. liUE	15,6	2	Patient mit leichter Allgemeinerkrankung	13,3	2,3	,25	1,35762776678777	1,15	-2,46525553357555	2,96525553357555
298	29.01.1976	1	85	176	OR	Orthopädie	Talus-Pseudarthrose li.	15,6	2	Patient mit leichter Allgemeinerkrankung	14,9	,699999999999999	,25	1,35762776678777	,35	-2,46525553357555	2,96525553357555
300	10.11.1966	1	63	178	TX	Transplant	Pankreasexpansion unklarer Dignität	15,7	2	Patient mit leichter Allgemeinerkrankung	14	1,7	,25	1,35762776678777	,85	-2,46525553357555	2,96525553357555
301	08.05.1955	1	74	172	nb	<nicht bekannt>	N. vesicae	15,7	2	Patient mit leichter Allgemeinerkrankung	17,3	-1,6	,25	1,35762776678777	-,800000000000001	-2,46525553357555	2,96525553357555
302	13.12.1957	1	103	181	OR	Orthopädie	Coxarthrose li.	15,7	2	Patient mit leichter Allgemeinerkrankung	15,9	-,200000000000001	,25	1,35762776678777	-,100000000000001	-2,46525553357555	2,96525553357555
303	02.01.1964	1	90	178	Uro	Urologie	PH	15,7	2	Patient mit leichter Allgemeinerkrankung	14	1,7	,25	1,35762776678777	,85	-2,46525553357555	2,96525553357555
304	10.06.1971	1	95	180	Uro	Urologie	Phimose	15,7	3	Patient mit schwerer Allgemeinerkrankung u. Leistungsminderung	14,5	1,2	,25	1,35762776678777	,6	-2,46525553357555	2,96525553357555
305	15.12.1962	1	84	190	5C	5C	Analprolaps	15,7	1	Normaler	14,3	1,4	,25	1,35762776678777	,699999999999999	-2,46525553357555	2,96525553357555
306	09.12.1960	1	77	175	Uro	Urologie	PH	15,7	2	Patient mit leichter Allgemeinerkrankung	14,7	1	,25	1,35762776678777	,5	-2,46525553357555	2,96525553357555
307	26.05.1992	1	90	182	OR	Orthopädie	Z.n dosaler Dese L1-L3	15,7	2	Patient mit leichter Allgemeinerkrankung	15,2	,5	,25	1,35762776678777	,25	-2,46525553357555	2,96525553357555
308	05.06.1954	1	81	175	Uro	Urologie	Blasenentleerungsstrg.	15,7	2	Patient mit leichter Allgemeinerkrankung	16,5	-,800000000000001	,25	1,35762776678777	-,4	-2,46525553357555	2,96525553357555
309	05.11.1968	1	117	176	nb	<nicht bekannt>	Hydrocele	15,8	3	Patient mit schwerer Allgemeinerkrankung u. Leistungsminderung	15,2	,600000000000001	,25	1,35762776678777	,300000000000001	-2,46525553357555	2,96525553357555
310	19.05.1967	1	75	173	5C	5C	St.p. Dünndarmres., zyst. Raumforderung	15,8	1	Normaler	16,2	-,399999999999999	,25	1,35762776678777	-,199999999999999	-2,46525553357555	2,96525553357555
311	08.06.1949	1	81	178	nb	<nicht bekannt>	St. p. Herpes genitalis, Narbenstriktur	15,8	1	Normaler	13,4	2,4	,25	1,35762776678777	1,2	-2,46525553357555	2,96525553357555
313	04.08.1998	1	74	180	OR	Orthopädie	St.p. AK# + MT V# li.	15,8	1	Normaler	14,8	1	,25	1,35762776678777	,5	-2,46525553357555	2,96525553357555
314	01.06.1968	1	97	176	Uro	Urologie	Phimose	15,8	2	Patient mit leichter Allgemeinerkrankung	14,4	1,4	,25	1,35762776678777	,7	-2,46525553357555	2,96525553357555
315	16.07.1994	1	75	184	nb	<nicht bekannt>	Phimose	15,8	2	Patient mit leichter Allgemeinerkrankung	15,3	,5	,25	1,35762776678777	,25	-2,46525553357555	2,96525553357555
316	15.06.1983	1	83	178	Uro	Urologie	Phimose	15,9	2	Patient mit leichter Allgemeinerkrankung	16	-,0999999999999996	,25	1,35762776678777	-,0499999999999998	-2,46525553357555	2,96525553357555
317	02.09.1966	1	90	178	OR	Orthopädie	KMödem Hüfte re	15,9	1	Normaler	15,8	,0999999999999996	,25	1,35762776678777	,0499999999999998	-2,46525553357555	2,96525553357555
318	07.03.1941	1	108	180	Uro	Urologie	Hydrocele li.	16	4	Patient mit schwerer Allgemeinerkrankung u	15,1	,9	,25	1,35762776678777	,45	-2,46525553357555	2,96525553357555
319	15.12.1950	1	83	180	OR	Orthopädie	Coxarthrose re.	16	2	Patient mit leichter Allgemeinerkrankung	16,9	-,899999999999999	,25	1,35762776678777	-,449999999999999	-2,46525553357555	2,96525553357555
320	26.03.1967	1	95	185	OR	Orthopädie	ACL Rupt. re.	16	2	Patient mit leichter Allgemeinerkrankung	15	1	,25	1,35762776678777	,5	-2,46525553357555	2,96525553357555
321	15.10.1972	1	93	184	nb	<nicht bekannt>	Coxarthrosis sin.	16	3	Patient mit schwerer Allgemeinerkrankung u. Leistungsminderung	14	2	,25	1,35762776678777	1	-2,46525553357555	2,96525553357555
322	10.11.1970	1	72	172	OR	Orthopädie	Rhizarthrose re.	16,1	2	Patient mit leichter Allgemeinerkrankung	15,8	,300000000000001	,25	1,35762776678777	,15	-2,46525553357555	2,96525553357555
323	19.10.1967	1	80	176	OR	Orthopädie	Haglundferse re.	16,1	1	Normaler	15,2	,900000000000002	,25	1,35762776678777	,450000000000001	-2,46525553357555	2,96525553357555
324	28.02.1943	1	110	179	nb	<nicht bekannt>	Gonarthrose links	16,1	3	Patient mit schwerer Allgemeinerkrankung u. Leistungsminderung	15,2	,900000000000002	,25	1,35762776678777	,450000000000001	-2,46525553357555	2,96525553357555
325	09.09.1959	1	100	180	nb	<nicht bekannt>	H. ing. bds.	16,1	2	Patient mit leichter Allgemeinerkrankung	13,2	2,9	,25	1,35762776678777	1,45	-2,46525553357555	2,96525553357555
326	06.05.1947	1	95	176	5B	5B	Sigmadiverticulose	16,1	3	Patient mit schwerer Allgemeinerkrankung u. Leistungsminderung	15,6	,500000000000002	,25	1,35762776678777	,250000000000001	-2,46525553357555	2,96525553357555
327	02.01.1959	1	90	185	nb	<nicht bekannt>	Hernia ing. dext.	16,2	2	Patient mit leichter Allgemeinerkrankung	14,3	1,9	,25	1,35762776678777	,949999999999999	-2,46525553357555	2,96525553357555
328	06.09.1943	1	98	177	OR	Orthopädie	Bandscheibenprotrusionen L1/L2, L2/L3	16,2	2	Patient mit leichter Allgemeinerkrankung	15,1	1,1	,25	1,35762776678777	,55	-2,46525553357555	2,96525553357555
329	05.10.1995	1	83,5	180	nb	<nicht bekannt>	Cutis laxa	16,2	1	Normaler	14,5	1,7	,25	1,35762776678777	,85	-2,46525553357555	2,96525553357555
330	25.06.1957	1	67	167	5B	5B	Hämorrhoiden	16,2	2	Patient mit leichter Allgemeinerkrankung	15,5	,699999999999999	,25	1,35762776678777	,35	-2,46525553357555	2,96525553357555
331	23.05.1948	1	90	163	Uro	Urologie	Meatusstenose	16,2	3	Patient mit schwerer Allgemeinerkrankung u. Leistungsminderung	19,1	-2,9	,25	1,35762776678777	-1,45	-2,46525553357555	2,96525553357555
332	23.07.1962	1	95	183	Uro	Urologie	V.a. N.prost.	16,3	2	Patient mit leichter Allgemeinerkrankung	16,8	-,5	,25	1,35762776678777	-,25	-2,46525553357555	2,96525553357555
333	23.04.1975	1	77	177	5C	5C	H.ing.dext.	16,3	1	Normaler	14,9	1,4	,25	1,35762776678777	,7	-2,46525553357555	2,96525553357555
334	08.02.1963	1	170	193	nb	<nicht bekannt>	Adipositas permagna	16,3	3	Patient mit schwerer Allgemeinerkrankung u. Leistungsminderung	14,9	1,4	,25	1,35762776678777	,7	-2,46525553357555	2,96525553357555
336	12.08.1995	1	86	181	PL	Plastische Chirurgie	Cut.lax.	16,3	1	Normaler	14,6	1,7	,25	1,35762776678777	,850000000000001	-2,46525553357555	2,96525553357555
337	12.10.1949	1	91	174	Uro	Urologie	V.a. -ves.	16,4	2	Patient mit leichter Allgemeinerkrankung	15,1	1,3	,25	1,35762776678777	,649999999999999	-2,46525553357555	2,96525553357555
338	25.02.1965	1	105	180	Uro	Urologie	Nebenhoden-Tu li.	16,4	3	Patient mit schwerer Allgemeinerkrankung u. Leistungsminderung	14,3	2,1	,25	1,35762776678777	1,05	-2,46525553357555	2,96525553357555
339	25.01.1941	1	80	180	Uro	Urologie	Rez. PH, Blasenstein	16,4	1	Normaler	14,4	2	,25	1,35762776678777	,999999999999999	-2,46525553357555	2,96525553357555
341	17.08.1953	1	90	176	OR	Orthopädie	Gonarthrose re.	16,4	2	Patient mit leichter Allgemeinerkrankung	15,4	,999999999999998	,25	1,35762776678777	,499999999999999	-2,46525553357555	2,96525553357555
342	11.05.1999	1	75	187	Uro	Urologie	Phimose	16,4	1	Normaler	13,9	2,5	,25	1,35762776678777	1,25	-2,46525553357555	2,96525553357555
343	16.03.1992	1	75	183	Uro	Urologie	Phimose	16,4	1	Normaler	14,5	1,9	,25	1,35762776678777	,949999999999999	-2,46525553357555	2,96525553357555
344	17.12.1973	1	92	186	nb	<nicht bekannt>	Gynäkomastia links	16,4	2	Patient mit leichter Allgemeinerkrankung	15,8	,599999999999998	,25	1,35762776678777	,299999999999999	-2,46525553357555	2,96525553357555
345	10.03.1982	1	84	174	OR	Orthopädie	Läs.men.med.gen.dext.	16,5	2	Patient mit leichter Allgemeinerkrankung	15,7	,800000000000001	,25	1,35762776678777	,4	-2,46525553357555	2,96525553357555
346	11.03.1998	1	85	175	Uro	Urologie	Condylom d. dist. Urethra	16,5	1	Normaler	15,2	1,3	,25	1,35762776678777	,65	-2,46525553357555	2,96525553357555
347	16.07.1933	1	73	168	nb	<nicht bekannt>	Phimose	16,5	4	Patient mit schwerer Allgemeinerkrankung u	12,7	3,8	,25	1,35762776678777	1,9	-2,46525553357555	2,96525553357555
348	10.11.1961	1	123	186	OR	Orthopädie	DP Th10	16,6	3	Patient mit schwerer Allgemeinerkrankung u. Leistungsminderung	14,2	2,4	,25	1,35762776678777	1,2	-2,46525553357555	2,96525553357555
349	16.09.1977	1	65	160	PL	Plastische Chirurgie	Z.n. Mastekt. bds.	16,6	1	Normaler	17,6	-1	,25	1,35762776678777	-,5	-2,46525553357555	2,96525553357555
350	01.02.1964	1	95	190	OR	Orthopädie	Coxarthrose bds.	16,7	2	Patient mit leichter Allgemeinerkrankung	15,1	1,6	,25	1,35762776678777	,8	-2,46525553357555	2,96525553357555
351	27.01.1969	1	83	180	nb	<nicht bekannt>	Phimose	16,7	2	Patient mit leichter Allgemeinerkrankung	17,1	-,400000000000002	,25	1,35762776678777	-,200000000000001	-2,46525553357555	2,96525553357555
352	24.11.1996	1	75	168	PL	Plastische Chirurgie	Transidentität	16,7	1	Normaler	16,2	,5	,25	1,35762776678777	,25	-2,46525553357555	2,96525553357555
353	14.10.1969	1	74	176	OR	Orthopädie	Kreuzbandrupt, Meniskusläsion li.	16,7	1	Normaler	13,3	3,4	,25	1,35762776678777	1,7	-2,46525553357555	2,96525553357555
354	03.10.1954	1	88	180	OR	Orthopädie	Gonarthrose re.	16,7	3	Patient mit schwerer Allgemeinerkrankung u. Leistungsminderung	13,1	3,6	,25	1,35762776678777	1,8	-2,46525553357555	2,96525553357555
355	15.06.1969	1	84	189	nb	<nicht bekannt>	Hernie ing. bds.+ Hernie umbilicalis	16,8	2	Patient mit leichter Allgemeinerkrankung	17,4	-,599999999999998	,25	1,35762776678777	-,299999999999999	-2,46525553357555	2,96525553357555
356	23.03.1967	1	82	183	Uro	Urologie	Hydrocele re.	16,8	1	Normaler	14,1	2,7	,25	1,35762776678777	1,35	-2,46525553357555	2,96525553357555
357	11.05.1959	1	88	180	Uro	Urologie	Inkontinenz	16,8	2	Patient mit leichter Allgemeinerkrankung	15,9	,9	,25	1,35762776678777	,45	-2,46525553357555	2,96525553357555
358	18.10.1969	1	105	178	5C	5C	Nabelhernie	16,9	3	Patient mit schwerer Allgemeinerkrankung u. Leistungsminderung	15,4	1,5	,25	1,35762776678777	,749999999999999	-2,46525553357555	2,96525553357555
359	11.10.1986	1	85	190	Uro	Urologie	Nierenzyste re.	17,3	1	Normaler	15,4	1,9	,25	1,35762776678777	,95	-2,46525553357555	2,96525553357555
360	03.11.1991	1	80	180	4B	Plastische Chirurgie	Transidentität	17,4	1	Normaler	16,1	1,3	,25	1,35762776678777	,649999999999999	-2,46525553357555	2,96525553357555
361	09.04.1957	1	101	173	Uro	Urologie	PH	17,8	3	Patient mit schwerer Allgemeinerkrankung u. Leistungsminderung	15,9	1,9	,25	1,35762776678777	,95	-2,46525553357555	2,96525553357555
362	03.03.1966	1	89	176	OR	Orthopädie	Gonarthrose li.	18,1	2	Patient mit leichter Allgemeinerkrankung	15,3	2,8	,25	1,35762776678777	1,4	-2,46525553357555	2,96525553357555
363	21.06.1949	1	80	175	nb	<nicht bekannt>	Coxarthrose sin.	18,2	2	Patient mit leichter Allgemeinerkrankung	14,4	3,8	,25	1,35762776678777	1,9	-2,46525553357555	2,96525553357555
364	06.10.1945	1	100	174	nb	<nicht bekannt>	Gonarthrose re	18,3	2	Patient mit leichter Allgemeinerkrankung	17,5	,800000000000001	,25	1,35762776678777	,4	-2,46525553357555	2,96525553357555
367	02.04.1996	1	77	160	nb	<nicht bekannt>	F--> M	17,1	2	Patient mit leichter Allgemeinerkrankung	15,9	1,2	,25	1,35762776678777	,600000000000001	-2,46525553357555	2,96525553357555
378	14.09.1942	1	84	158	nb	<nicht bekannt>	VIN Urethtra	14,2	1	Normaler	15,1	-,9	,25	1,35762776678777	-,45	-2,46525553357555	2,96525553357555
384	08.02.1953	1	53	161	nb	<nicht bekannt>	PH	14,1	2	Patient mit leichter Allgemeinerkrankung	15	-,9	,25	1,35762776678777	-,45	-2,46525553357555	2,96525553357555
386	13.03.1962	1	75	172	5B	5B	Sigmadivert.	14,6	1	Normaler	15,5	-,9	,25	1,35762776678777	-,45	-2,46525553357555	2,96525553357555
387	11.03.1946	1	84	165	nb	<nicht bekannt>	Susp. Expan. Oberpol Niere re.	15,5	2	Patient mit leichter Allgemeinerkrankung	15,6	-,0999999999999996	,25	1,35762776678777	-,0499999999999998	-2,46525553357555	2,96525553357555
390	25.05.1944	1	120	191	OR	Orthopädie	Gonarthrose re.	16	2	Patient mit leichter Allgemeinerkrankung	15,3	,699999999999999	,25	1,35762776678777	,35	-2,46525553357555	2,96525553357555
391	09.12.2002	1	117	182	OR	Orthopädie	Anschlussdegeneration TH2/3	14,6	2	Patient mit leichter Allgemeinerkrankung	14,6	0	,25	1,35762776678777	0	-2,46525553357555	2,96525553357555
392	19.09.1945	1	117	187	nb	<nicht bekannt>	V.a. N. sigmae	15,1	2	Patient mit leichter Allgemeinerkrankung	16,1	-1	,25	1,35762776678777	-,500000000000001	-2,46525553357555	2,96525553357555
393	27.07.1965	1	66	172	OR	Orthopädie	Zyste OSG re.	14,6	2	Patient mit leichter Allgemeinerkrankung	15,7	-1,1	,25	1,35762776678777	-,55	-2,46525553357555	2,96525553357555
394	17.03.1954	1	94	175	nb	<nicht bekannt>	Ringbandstenosen		1	Normaler	14,6		,25	1,35762776678777		-2,46525553357555	2,96525553357555
397	09.12.1997	1	0		nb	<nicht bekannt>			2	Patient mit leichter Allgemeinerkrankung	17,1		,25	1,35762776678777		-2,46525553357555	2,96525553357555
398	01.06.1953	1	73	172	nb	<nicht bekannt>	PH		2	Patient mit leichter Allgemeinerkrankung	14,5		,25	1,35762776678777		-2,46525553357555	2,96525553357555
399	26.03.1958	1	70	176	PL	Plastische Chirurgie	li Hand Dupuytren'sche Kontraktur	13,9	2	Patient mit leichter Allgemeinerkrankung	12,8	1,1	,25	1,35762776678777	,55	-2,46525553357555	2,96525553357555
400	27.03.1957	1	91	177	Uro	Urologie	PH		2	Patient mit leichter Allgemeinerkrankung	15,7		,25	1,35762776678777		-2,46525553357555	2,96525553357555
402	18.06.1993	1	116	197	nb	<nicht bekannt>	Gynäkomastie		2	Patient mit leichter Allgemeinerkrankung	14,9		,25	1,35762776678777		-2,46525553357555	2,96525553357555
403	14.04.1956	1	96	172	nb	<nicht bekannt>	NTX Evaluierung	10,2	4	Patient mit schwerer Allgemeinerkrankung u	10,7	-,5	,25	1,35762776678777	-,25	-2,46525553357555	2,96525553357555
405	28.01.1966	1	100	180	OR	Orthopädie	Osteochondrose	14,5	4	Patient mit schwerer Allgemeinerkrankung u	14,7	-,199999999999999	,25	1,35762776678777	-,0999999999999996	-2,46525553357555	2,96525553357555
406	13.02.1961	1	80	168	OR	Orthopädie	Coxarthr li	14,4	2	Patient mit leichter Allgemeinerkrankung	13,5	,9	,25	1,35762776678777	,45	-2,46525553357555	2,96525553357555
407	03.12.1949	1	78	176	nb	<nicht bekannt>	Hern ing dext	16,5	4	Patient mit schwerer Allgemeinerkrankung u	15,8	,699999999999999	,25	1,35762776678777	,35	-2,46525553357555	2,96525553357555
408	08.09.1973	1	116	185	TX	Transplant	Akne inversa	16,5	2	Patient mit leichter Allgemeinerkrankung	17,2	-,699999999999999	,25	1,35762776678777	-,35	-2,46525553357555	2,96525553357555
409	17.03.1969	1	72	175	nb	<nicht bekannt>	St.p.Fundoplikatio	16,2	4	Patient mit schwerer Allgemeinerkrankung u	17,3	-1,1	,25	1,35762776678777	-,550000000000001	-2,46525553357555	2,96525553357555
410	15.01.1998	1	85	179	PL	Plastische Chirurgie	Pilonidalsinusrezidiv	15,7	2	Patient mit leichter Allgemeinerkrankung	16,3	-,600000000000001	,25	1,35762776678777	-,300000000000001	-2,46525553357555	2,96525553357555
411	18.03.1947	1	64	164	OR	Orthopädie	Claudicatio spinalis	13,9	2	Patient mit leichter Allgemeinerkrankung	12,5	1,4	,25	1,35762776678777	,7	-2,46525553357555	2,96525553357555
412	21.01.1956	1	78	168	Uro	Urologie	PH	14,4	2	Patient mit leichter Allgemeinerkrankung	15	-,6	,25	1,35762776678777	-,3	-2,46525553357555	2,96525553357555
415	02.07.1945	1	78	168	OR	Orthopädie	Hüftkopfnekrose	15,7	2	Patient mit leichter Allgemeinerkrankung	13,7	2	,25	1,35762776678777	1	-2,46525553357555	2,96525553357555
420	05.11.1944	1	65	172	nb	<nicht bekannt>	PH	13,8	2	Patient mit leichter Allgemeinerkrankung	12,3	1,5	,25	1,35762776678777	,75	-2,46525553357555	2,96525553357555
421	18.10.1972	1	110	185	nb	<nicht bekannt>	St.p. OA Fraktur links		2	Patient mit leichter Allgemeinerkrankung	15,8		,25	1,35762776678777		-2,46525553357555	2,96525553357555
422	13.06.1947	1	88	180	nb	<nicht bekannt>	n.vesicae		2	Patient mit leichter Allgemeinerkrankung	18,3		,25	1,35762776678777		-2,46525553357555	2,96525553357555
427	07.11.1937	1	70	166	nb	<nicht bekannt>	Blasentumor	12,8	3	Patient mit schwerer Allgemeinerkrankung u. Leistungsminderung	11,4	1,4	,25	1,35762776678777	,7	-2,46525553357555	2,96525553357555
428	17.09.1978	1	75	167	nb	<nicht bekannt>	ESWL Bein	15,4	2	Patient mit leichter Allgemeinerkrankung	15,5	-,0999999999999996	,25	1,35762776678777	-,0499999999999998	-2,46525553357555	2,96525553357555
429	09.06.1972	1	87	170	nb	<nicht bekannt>	Hydrocele li		2	Patient mit leichter Allgemeinerkrankung	14,6		,25	1,35762776678777		-2,46525553357555	2,96525553357555
432	01.06.1949	1	114	190	nb	<nicht bekannt>	PH	14,1	3	Patient mit schwerer Allgemeinerkrankung u. Leistungsminderung	13,5	,6	,25	1,35762776678777	,3	-2,46525553357555	2,96525553357555
433	17.09.1966	1	89	186	6C	Klassestat. Männer	Analfistelrezidiv	14,6	1	Normaler	14,6	0	,25	1,35762776678777	0	-2,46525553357555	2,96525553357555
434	22.01.1958	1	78	178	Uro	Urologie	Hydrocele	13,8	2	Patient mit leichter Allgemeinerkrankung	12,5	1,3	,25	1,35762776678777	,65	-2,46525553357555	2,96525553357555
435	06.01.1965	1	73	182	nb	<nicht bekannt>	Hernie ing. dext.	15,1	2	Patient mit leichter Allgemeinerkrankung	13,9	1,2	,25	1,35762776678777	,6	-2,46525553357555	2,96525553357555
437	08.12.1981	1	80	182	nb	<nicht bekannt>	Analprolaps	16,9	2	Patient mit leichter Allgemeinerkrankung	13,9	3	,25	1,35762776678777	1,5	-2,46525553357555	2,96525553357555
439	31.01.1950	1	105	175	nb	<nicht bekannt>	BlasenTu	14,1	3	Patient mit schwerer Allgemeinerkrankung u. Leistungsminderung	15,1	-1	,25	1,35762776678777	-,5	-2,46525553357555	2,96525553357555
442	16.05.1942	1	90	173	nb	<nicht bekannt>	Gonarthr li, st.p. KTEP	13,8	3	Patient mit schwerer Allgemeinerkrankung u. Leistungsminderung	14,6	-,799999999999999	,25	1,35762776678777	-,399999999999999	-2,46525553357555	2,96525553357555
443	03.11.1962	1	117	168	nb	<nicht bekannt>	Gonarthrose links	14,6	3	Patient mit schwerer Allgemeinerkrankung u. Leistungsminderung	17,3	-2,7	,25	1,35762776678777	-1,35	-2,46525553357555	2,96525553357555
444	02.01.1974	1	140	183	nb	<nicht bekannt>	URS links	16,2	2	Patient mit leichter Allgemeinerkrankung	17,5	-1,3	,25	1,35762776678777	-,65	-2,46525553357555	2,96525553357555
445	14.08.1947	1	60	176	5B	5B	H.ing. re.	15,7	4	Patient mit schwerer Allgemeinerkrankung u	15,8	-,100000000000001	,25	1,35762776678777	-,0500000000000007	-2,46525553357555	2,96525553357555
449	20.02.1966	1	79	175	nb	<nicht bekannt>	Herni cic		2	Patient mit leichter Allgemeinerkrankung	14,1		,25	1,35762776678777		-2,46525553357555	2,96525553357555
450	20.02.1966	1	0		nb	<nicht bekannt>	Narbenhernie				14,1		,25	1,35762776678777		-2,46525553357555	2,96525553357555
451	07.01.1948	1	95	174	nb	<nicht bekannt>	Prostatahyperplasie	15,5	2	Patient mit leichter Allgemeinerkrankung	17,1	-1,6	,25	1,35762776678777	-,800000000000001	-2,46525553357555	2,96525553357555
452	09.02.1962	1	120	186	nb	<nicht bekannt>	Handgelenk rechts	16,1	2	Patient mit leichter Allgemeinerkrankung	14,3	1,8	,25	1,35762776678777	,9	-2,46525553357555	2,96525553357555
453	03.04.1949	1	97	179	nb	<nicht bekannt>	Harnröhrenstriktur		3	Patient mit schwerer Allgemeinerkrankung u. Leistungsminderung	16,1		,25	1,35762776678777		-2,46525553357555	2,96525553357555
454	06.06.1968	1	0		nb	<nicht bekannt>	Kahnbeinpseudoarthrose	17,5	1	Normaler	15,3	2,2	,25	1,35762776678777	1,1	-2,46525553357555	2,96525553357555
456	29.01.1957	1	128	185	OR	Orthopädie	posttraum. Varugsgonarthrose re.	15,1	2	Patient mit leichter Allgemeinerkrankung	15,2	-,0999999999999996	,25	1,35762776678777	-,0499999999999998	-2,46525553357555	2,96525553357555
457	16.07.1987	1	85	184	nb	<nicht bekannt>	st. p. Lisfrac Frakt. li (06/ 19)	15,5	1	Normaler	15	,5	,25	1,35762776678777	,25	-2,46525553357555	2,96525553357555
458	03.12.1959	1	96	182	Uro	Urologie	N. prost.	15,2	2	Patient mit leichter Allgemeinerkrankung	14,7	,5	,25	1,35762776678777	,25	-2,46525553357555	2,96525553357555
460	02.06.1982	1	85,5	186	OR	Orthopädie	Fract. hamulus ossis hamati li.	15,3	1	Normaler	14,4	,9	,25	1,35762776678777	,45	-2,46525553357555	2,96525553357555
461	16.10.1938	1	74	177	Uro	Urologie	Nieren-Tu li.	13,9			13,5	,4	,25	1,35762776678777	,2	-2,46525553357555	2,96525553357555
462	05.05.1998	1	59	162	Gyn1	Gyn 1	Transidentität	14,8	1	Normaler	15,3	-,5	,25	1,35762776678777	-,25	-2,46525553357555	2,96525553357555
470	06.05.1946	1	75	176	Uro	Urologie	~vesicae	15	2	Patient mit leichter Allgemeinerkrankung	14,6	,4	,25	1,35762776678777	,2	-2,46525553357555	2,96525553357555
471	07.11.1960	1	96	182	5C	5C	Kontroll Untersuchung	15,4	3	Patient mit schwerer Allgemeinerkrankung u. Leistungsminderung	15,3	,0999999999999996	,25	1,35762776678777	,0499999999999998	-2,46525553357555	2,96525553357555
473	16.10.1956	1	88	175	nb	<nicht bekannt>	Dermatochalasis OL bds.		2	Patient mit leichter Allgemeinerkrankung	14		,25	1,35762776678777		-2,46525553357555	2,96525553357555
476	19.02.1940	1	100	167	nb	<nicht bekannt>	patellofemurales Schmerzsyndrom	13,5	3	Patient mit schwerer Allgemeinerkrankung u. Leistungsminderung	15,8	-2,3	,25	1,35762776678777	-1,15	-2,46525553357555	2,96525553357555
480	23.01.1970	1	74	174	PL	Plastische Chirurgie	Dupytren Rezidiv rechts	16,1	2	Patient mit leichter Allgemeinerkrankung	14,7	1,4	,25	1,35762776678777	,700000000000001	-2,46525553357555	2,96525553357555
481	06.08.1933	1	87	178	nb	<nicht bekannt>	N. vesicae	12,7	3	Patient mit schwerer Allgemeinerkrankung u. Leistungsminderung	16	-3,3	,25	1,35762776678777	-1,65	-2,46525553357555	2,96525553357555
482	21.08.1973	1	67	174	5C	5C	Analkarzinom	13,1	2	Patient mit leichter Allgemeinerkrankung	14,2	-1,1	,25	1,35762776678777	-,55	-2,46525553357555	2,96525553357555
483	28.01.1980	1	88	183	OR	Orthopädie	Coxarthore links	14	2	Patient mit leichter Allgemeinerkrankung	14,7	-,699999999999999	,25	1,35762776678777	-,35	-2,46525553357555	2,96525553357555
485	27.01.1951	1	104	185	4B	Plastische Chirurgie	DK dig. V man. sin.	15,7	2	Patient mit leichter Allgemeinerkrankung	14	1,7	,25	1,35762776678777	,85	-2,46525553357555	2,96525553357555
486	01.07.1952	1	85	174	PL	Plastische Chirurgie	MM Ohr re	16,2	2	Patient mit leichter Allgemeinerkrankung	15,3	,899999999999999	,25	1,35762776678777	,449999999999999	-2,46525553357555	2,96525553357555
487	19.05.1960	1	96	180	Uro	Urologie	PH	16,3	1	Normaler	15,8	,5	,25	1,35762776678777	,25	-2,46525553357555	2,96525553357555
488	14.05.1985	1	91	188	OR	Orthopädie	Posttraum. inzipiente FAI Coxarthrosis dext.	15,7	1	Normaler	17,1	-1,4	,25	1,35762776678777	-,700000000000001	-2,46525553357555	2,96525553357555
489	17.05.1951	1	64	167	Uro	Urologie	Belastungsinkont.	14,9	2	Patient mit leichter Allgemeinerkrankung	15,5	-,6	,25	1,35762776678777	-,3	-2,46525553357555	2,96525553357555
494	15.08.1992	1	67	176	OR	Orthopädie	St.p. ORIF Calcaneus dext.	15,9	1	Normaler	16,5	-,6	,25	1,35762776678777	-,3	-2,46525553357555	2,96525553357555
495	29.03.1943	1	75	178	nb	<nicht bekannt>	Hyperaktive Blase	14,4	2	Patient mit leichter Allgemeinerkrankung	13,9	,5	,25	1,35762776678777	,25	-2,46525553357555	2,96525553357555
497	22.10.1970	1	73	185	Uro	Urologie	Nierentumor re	15,1	2	Patient mit leichter Allgemeinerkrankung	14,2	,9	,25	1,35762776678777	,45	-2,46525553357555	2,96525553357555
498	28.02.1974	1	77	183	PL	Plastische Chirurgie	Transsex	16,3	1	Normaler	16,9	-,599999999999998	,25	1,35762776678777	-,299999999999999	-2,46525553357555	2,96525553357555
499	01.04.1961	1	86	178	nb	<nicht bekannt>	Coxarthr li	13,6	3	Patient mit schwerer Allgemeinerkrankung u. Leistungsminderung	14,8	-1,2	,25	1,35762776678777	-,600000000000001	-2,46525553357555	2,96525553357555
501	01.12.1961	1	100	180	nb	<nicht bekannt>	-prost.	14,9	2	Patient mit leichter Allgemeinerkrankung	13,5	1,4	,25	1,35762776678777	,7	-2,46525553357555	2,96525553357555
506	11.03.1953	1	63	162	OR	Orthopädie	Gonarthrose links	13,2	2	Patient mit leichter Allgemeinerkrankung	15,5	-2,3	,25	1,35762776678777	-1,15	-2,46525553357555	2,96525553357555
508	02.01.1936	1	80	172	OR	Orthopädie	Gonarthrose re	14	3	Patient mit schwerer Allgemeinerkrankung u. Leistungsminderung	15,2	-1,2	,25	1,35762776678777	-,6	-2,46525553357555	2,96525553357555
510	14.03.1994	1	65	180	Uro	Urologie	Condylomata acuminata	14,8	2	Patient mit leichter Allgemeinerkrankung	14,4	,4	,25	1,35762776678777	,2	-2,46525553357555	2,96525553357555
511	06.11.1974	1	78	185	5B	5B	H.ing.		2	Patient mit leichter Allgemeinerkrankung	13,9		,25	1,35762776678777		-2,46525553357555	2,96525553357555
512	31.07.1973	1	90	180	amb	ambulant	Transphinktäre Fistel	14,3	1	Normaler	13,7	,600000000000001	,25	1,35762776678777	,300000000000001	-2,46525553357555	2,96525553357555
513	14.02.1960	1	98	175	OR	Orthopädie	Retropatellaarthrose re.	15,2	3	Patient mit schwerer Allgemeinerkrankung u. Leistungsminderung	17,1	-1,9	,25	1,35762776678777	-,950000000000001	-2,46525553357555	2,96525553357555
518	15.02.1960	1	78	170	nb	<nicht bekannt>	st.p. # olecrani li		2	Patient mit leichter Allgemeinerkrankung	14,9		,25	1,35762776678777		-2,46525553357555	2,96525553357555
519	25.06.1963	1	91	183	nb	<nicht bekannt>	MM OA links + Sentinel		1	Normaler	15,3		,25	1,35762776678777		-2,46525553357555	2,96525553357555
527	13.01.1967	1	103	179	nb	<nicht bekannt>	n. prostatae	15,8	2	Patient mit leichter Allgemeinerkrankung	16,9	-1,1	,25	1,35762776678777	-,549999999999999	-2,46525553357555	2,96525553357555
530	09.01.1958	1	83	176	nb	<nicht bekannt>	Ruptur. tend. musc. extens. poll. long. dxt. non r	15,4	2	Patient mit leichter Allgemeinerkrankung	14,4	1	,25	1,35762776678777	,5	-2,46525553357555	2,96525553357555
533	23.07.1963	1	86	179	nb	<nicht bekannt>	n. prost.	13,3	2	Patient mit leichter Allgemeinerkrankung	12,2	1,1	,25	1,35762776678777	,550000000000001	-2,46525553357555	2,96525553357555
534	21.01.1963	1	83	176	nb	<nicht bekannt>	St. p. dist. Radius# li. mit Fehlstellung	15,5	2	Patient mit leichter Allgemeinerkrankung	15,2	,300000000000001	,25	1,35762776678777	,15	-2,46525553357555	2,96525553357555
535	27.11.1967	1	87	186	nb	<nicht bekannt>	Phimose	15,3	2	Patient mit leichter Allgemeinerkrankung	14,3	1	,25	1,35762776678777	,5	-2,46525553357555	2,96525553357555
537	16.10.1958	1	66	168	nb	<nicht bekannt>	N. prost.	14,7	1	Normaler	13,7	1	,25	1,35762776678777	,5	-2,46525553357555	2,96525553357555
538	15.08.1983	1	92	170	nb	<nicht bekannt>	Umbilikalhernie	14,9	1	Normaler	16,4	-1,5	,25	1,35762776678777	-,749999999999999	-2,46525553357555	2,96525553357555
539	27.03.1960	1	83	176	nb	<nicht bekannt>	St. p. Ohrteilamputation li.	15,9	2	Patient mit leichter Allgemeinerkrankung	14,5	1,4	,25	1,35762776678777	,7	-2,46525553357555	2,96525553357555
542	29.01.1965	1	97	183	nb	<nicht bekannt>	V. a. NCC re.		2	Patient mit leichter Allgemeinerkrankung	13		,25	1,35762776678777		-2,46525553357555	2,96525553357555
547	23.01.1946	1	80	176	nb	<nicht bekannt>	PH		3	Patient mit schwerer Allgemeinerkrankung u. Leistungsminderung	14,4		,25	1,35762776678777		-2,46525553357555	2,96525553357555
548	06.08.1977	1	80	170	nb	<nicht bekannt>	Lockerung HTEP re	16,6	2	Patient mit leichter Allgemeinerkrankung	14,8	1,8	,25	1,35762776678777	,9	-2,46525553357555	2,96525553357555
549	09.01.1980	1	88	178	nb	<nicht bekannt>	Menisc re	16,2	1	Normaler	16,1	,0999999999999979	,25	1,35762776678777	,0499999999999989	-2,46525553357555	2,96525553357555
554	17.06.1941	1	76	174	nb	<nicht bekannt>	DK Dig IV man sin.		2	Patient mit leichter Allgemeinerkrankung	13,9		,25	1,35762776678777		-2,46525553357555	2,96525553357555
555	01.11.1968	1	130	183	nb	<nicht bekannt>	Coxarthrose bds.	15,9	3	Patient mit schwerer Allgemeinerkrankung u. Leistungsminderung	15	,9	,25	1,35762776678777	,45	-2,46525553357555	2,96525553357555
558	17.11.1966	1	98	186	Uro	Urologie	Hydrocele testis dext.	15,6	1	Normaler	17,8	-2,2	,25	1,35762776678777	-1,1	-2,46525553357555	2,96525553357555
559	23.09.1970	1	95	184	nb	<nicht bekannt>	Med. Meniskusläsion li.	15,6	2	Patient mit leichter Allgemeinerkrankung	14,1	1,5	,25	1,35762776678777	,75	-2,46525553357555	2,96525553357555
560	17.07.1944	1	78	178	nb	<nicht bekannt>	PH	14,5	2	Patient mit leichter Allgemeinerkrankung	17,2	-2,7	,25	1,35762776678777	-1,35	-2,46525553357555	2,96525553357555
565	22.10.1957	1	120	177	nb	<nicht bekannt>	Rezdivhernie li		3	Patient mit schwerer Allgemeinerkrankung u. Leistungsminderung	16,3		,25	1,35762776678777		-2,46525553357555	2,96525553357555
570	19.05.1985	1	70	173	Uro	Urologie	Phimose	16,9	2	Patient mit leichter Allgemeinerkrankung	16,1	,799999999999997	,25	1,35762776678777	,399999999999999	-2,46525553357555	2,96525553357555
571	25.02.1956	1	101	179	OR	Orthopädie	Coxarthrose li.	13,4	2	Patient mit leichter Allgemeinerkrankung	13,8	-,4	,25	1,35762776678777	-,2	-2,46525553357555	2,96525553357555
572	21.06.1943	1	95	176	nb	<nicht bekannt>	PH	13,9	2	Patient mit leichter Allgemeinerkrankung	14	-,0999999999999996	,25	1,35762776678777	-,0499999999999998	-2,46525553357555	2,96525553357555
573	23.02.1993	1	82	188	nb	<nicht bekannt>	Cutis laxa Bauch, Brust		1	Normaler	13,8		,25	1,35762776678777		-2,46525553357555	2,96525553357555
575	14.06.1936	1	95	0	nb	<nicht bekannt>	Gonarthrose li		3	Patient mit schwerer Allgemeinerkrankung u. Leistungsminderung	16,2		,25	1,35762776678777		-2,46525553357555	2,96525553357555
594	12.12.1936	1	83	172	OR	Orthopädie	Coxarthrose li.	13,4	4	Patient mit schwerer Allgemeinerkrankung u	13,3	,0999999999999996	,25	1,35762776678777	,0499999999999998	-2,46525553357555	2,96525553357555
604	03.10.1943	1	70	170	nb	<nicht bekannt>	PH	17,5	2	Patient mit leichter Allgemeinerkrankung	12,7	4,8	,25	1,35762776678777	2,4	-2,46525553357555	2,96525553357555
615	19.05.1943	1	65	179	Uro	Urologie	BHP		2	Patient mit leichter Allgemeinerkrankung	12,4		,25	1,35762776678777		-2,46525553357555	2,96525553357555
616	02.10.1940	1	84	183	PL	Plastische Chirurgie	Rezidiv Basaliom Nasenflügel re		2	Patient mit leichter Allgemeinerkrankung	15,5		,25	1,35762776678777		-2,46525553357555	2,96525553357555
617	30.04.1963	1	64	181	4B	Plastische Chirurgie	DK li. Hand, III-V	14,8	2	Patient mit leichter Allgemeinerkrankung	16,1	-1,3	,25	1,35762776678777	-,65	-2,46525553357555	2,96525553357555
620	07.12.1948	1	94	188	nb	<nicht bekannt>	Varusgonarthrose li.		3	Patient mit schwerer Allgemeinerkrankung u. Leistungsminderung	15,3		,25	1,35762776678777		-2,46525553357555	2,96525553357555
621	22.01.1969	1	86	172	Uro	Urologie	Phimose	16,3	2	Patient mit leichter Allgemeinerkrankung	14	2,3	,25	1,35762776678777	1,15	-2,46525553357555	2,96525553357555
623	27.03.1936	1	74	173	nb	<nicht bekannt>	Coxarthrose li.		4	Patient mit schwerer Allgemeinerkrankung u	12,8		,25	1,35762776678777		-2,46525553357555	2,96525553357555
628	05.07.1965	1	85	170	5B	5B	supraumbil. Hernie	16,6	1	Normaler	17,3	-,699999999999999	,25	1,35762776678777	-,35	-2,46525553357555	2,96525553357555
629	23.08.1990	1	78	176	Uro	Urologie	urethr. Condylome	15,9	1	Normaler	14,8	1,1	,25	1,35762776678777	,55	-2,46525553357555	2,96525553357555
631	21.05.1995	1	64	172	OR	Orthopädie	V.a. freien Gelenkskörper li.	15,2	1	Normaler	15,1	,0999999999999996	,25	1,35762776678777	,0499999999999998	-2,46525553357555	2,96525553357555
633	06.06.1958	1	67	182	nb	<nicht bekannt>	PH	13,3	2	Patient mit leichter Allgemeinerkrankung	13,6	-,299999999999999	,25	1,35762776678777	-,149999999999999	-2,46525553357555	2,96525553357555
634	26.08.1994	1	86	180	nb	<nicht bekannt>	Brust- u. Bauchhauterschlaffung	14,9	2	Patient mit leichter Allgemeinerkrankung	15,6	-,699999999999999	,25	1,35762776678777	-,35	-2,46525553357555	2,96525553357555
639	10.12.1962	1	85	178	nb	<nicht bekannt>	PH	15,9	1	Normaler	15,1	,800000000000001	,25	1,35762776678777	,4	-2,46525553357555	2,96525553357555
644	31.03.1939	1	86	186	nb	<nicht bekannt>	N. ves.	16,9	2	Patient mit leichter Allgemeinerkrankung	13,7	3,2	,25	1,35762776678777	1,6	-2,46525553357555	2,96525553357555
647	05.07.1963	1	94	183	Uro	Urologie	Samenstrangzyste re		1	Normaler	15,6		,25	1,35762776678777		-2,46525553357555	2,96525553357555
651	16.01.1968	1	74	173	nb	<nicht bekannt>	PH		1	Normaler	13,9		,25	1,35762776678777		-2,46525553357555	2,96525553357555
652	12.09.1944	1	70	164	nb	<nicht bekannt>	PH		2	Patient mit leichter Allgemeinerkrankung	14,2		,25	1,35762776678777		-2,46525553357555	2,96525553357555
653	26.06.1983	1	83	176	OR	Orthopädie	Trochleadefekt G IV Knie re.				16,5		,25	1,35762776678777		-2,46525553357555	2,96525553357555
655	05.05.1958	1	84	172	UC	Unfall	Pseudoarthrose dig. V man. dext.	14,1	3	Patient mit schwerer Allgemeinerkrankung u. Leistungsminderung	13,9	,199999999999999	,25	1,35762776678777	,0999999999999996	-2,46525553357555	2,96525553357555
657	21.12.1999	1	84	178	OR	Orthopädie	VKB-Ruptur re.	15,4	1	Normaler	14,9	,5	,25	1,35762776678777	,25	-2,46525553357555	2,96525553357555
661	24.12.1953	1	82	174	nb	<nicht bekannt>	MM cervikal li.	16,4	2	Patient mit leichter Allgemeinerkrankung	14,7	1,7	,25	1,35762776678777	,85	-2,46525553357555	2,96525553357555
667	29.11.1965	1	97	185	nb	<nicht bekannt>	RektumCA	13,5	2	Patient mit leichter Allgemeinerkrankung	14,5	-1	,25	1,35762776678777	-,5	-2,46525553357555	2,96525553357555
668	21.10.1943	1	80	173	nb	<nicht bekannt>	PH	13,3	3	Patient mit schwerer Allgemeinerkrankung u. Leistungsminderung	14	-,699999999999999	,25	1,35762776678777	-,35	-2,46525553357555	2,96525553357555
671	23.07.1941	1	83	170	nb	<nicht bekannt>	Gonarthrose li.	16,3	3	Patient mit schwerer Allgemeinerkrankung u. Leistungsminderung	14,1	2,2	,25	1,35762776678777	1,1	-2,46525553357555	2,96525553357555
694	14.05.1961	1	123	172	nb	<nicht bekannt>	Coxarthrose		2	Patient mit leichter Allgemeinerkrankung	15,2		,25	1,35762776678777		-2,46525553357555	2,96525553357555
695	20.10.1945	1	90	184	Uro	Urologie	PH	14,2	4	Patient mit schwerer Allgemeinerkrankung u	13,5	,699999999999999	,25	1,35762776678777	,35	-2,46525553357555	2,96525553357555
697	06.09.1947	1	70	170	nb	<nicht bekannt>	HR-Striktur	14,8	2	Patient mit leichter Allgemeinerkrankung	14,3	,5	,25	1,35762776678777	,25	-2,46525553357555	2,96525553357555
704	15.08.1944	1	87	176	nb	<nicht bekannt>	Perianale Fistel	14,2	3	Patient mit schwerer Allgemeinerkrankung u. Leistungsminderung	15	-,800000000000001	,25	1,35762776678777	-,4	-2,46525553357555	2,96525553357555
706	04.05.1966	1	84	182	OR	Orthopädie	synoviale Chondromatose Ellbogen links	14,3	2	Patient mit leichter Allgemeinerkrankung	12	2,3	,25	1,35762776678777	1,15	-2,46525553357555	2,96525553357555
712	23.08.1961	1	0		nb	<nicht bekannt>		18,1			17	1,1	,25	1,35762776678777	,550000000000001	-2,46525553357555	2,96525553357555
713	22.03.1971	1	100	175	Tx	Transplant	NN-Hyperplasie li.m Cholelith	15,7	3	Patient mit schwerer Allgemeinerkrankung u. Leistungsminderung	17,2	-1,5	,25	1,35762776678777	-,75	-2,46525553357555	2,96525553357555
714	19.09.1968	1	149	184	nb	<nicht bekannt>	Adip.perm.	15	3	Patient mit schwerer Allgemeinerkrankung u. Leistungsminderung	15,5	-,5	,25	1,35762776678777	-,25	-2,46525553357555	2,96525553357555
720	08.10.1967	1	125	175	nb	<nicht bekannt>	CC	16,2	3	Patient mit schwerer Allgemeinerkrankung u. Leistungsminderung	17,7	-1,5	,25	1,35762776678777	-,75	-2,46525553357555	2,96525553357555
721	22.09.1996	1	58	165	Uro	Urologie	Phimose, Frenulum breve	16,3	1	Normaler	14,6	1,7	,25	1,35762776678777	,850000000000001	-2,46525553357555	2,96525553357555
726	23.01.1985	1	61	183	OR	Orthopädie	Gonarthrose re.	15,9	1	Normaler	15,4	,5	,25	1,35762776678777	,25	-2,46525553357555	2,96525553357555
727	23.08.1957	1	75	177	5B	5B	Analfistel	14,3	2	Patient mit leichter Allgemeinerkrankung	14,4	-,0999999999999996	,25	1,35762776678777	-,0499999999999998	-2,46525553357555	2,96525553357555
728	22.11.1945	1	77	186	PL	Plastische Chirurgie	MM Daumen re.	13,4	3	Patient mit schwerer Allgemeinerkrankung u. Leistungsminderung	16,3	-2,9	,25	1,35762776678777	-1,45	-2,46525553357555	2,96525553357555
729	12.11.1971	1	100	183	nb	<nicht bekannt>	Schweißdrüsen-CA re UA		2	Patient mit leichter Allgemeinerkrankung	13,1		,25	1,35762776678777		-2,46525553357555	2,96525553357555
730	07.04.1967	1	135	173	OR	Orthopädie	Rizarthrose re	14,4	3	Patient mit schwerer Allgemeinerkrankung u. Leistungsminderung	14,4	0	,25	1,35762776678777	0	-2,46525553357555	2,96525553357555
734	02.10.1960	1	88	186	nb	<nicht bekannt>	HL-Striktur	14,1	1	Normaler	13,6	,5	,25	1,35762776678777	,25	-2,46525553357555	2,96525553357555
736	18.02.1938	1	71	177	nb	<nicht bekannt>	Coxarthrose links	15	2	Patient mit leichter Allgemeinerkrankung	15,2	-,199999999999999	,25	1,35762776678777	-,0999999999999996	-2,46525553357555	2,96525553357555
738	30.08.1967	1	80	174	nb	<nicht bekannt>	Dupuytren'sche Kontraktur re	17,9	1	Normaler	16,8	1,1	,25	1,35762776678777	,549999999999999	-2,46525553357555	2,96525553357555
759	15.10.1968	1	83	175	nb	<nicht bekannt>	N. prost.	16,7	1	Normaler	15,1	1,6	,25	1,35762776678777	,8	-2,46525553357555	2,96525553357555
761	16.02.1956	1	83	181	OR	Orthopädie	hochgr. Coxarthrose li.	15,8	2	Patient mit leichter Allgemeinerkrankung	15,5	,300000000000001	,25	1,35762776678777	,15	-2,46525553357555	2,96525553357555
762	21.08.1954	1	82	180	nb	<nicht bekannt>	Coxarthrose	16	1	Normaler	15,3	,699999999999999	,25	1,35762776678777	,35	-2,46525553357555	2,96525553357555
765	27.10.1943	1	74	170	nb	<nicht bekannt>	SD-Ca	13,8	2	Patient mit leichter Allgemeinerkrankung	13,1	,700000000000001	,25	1,35762776678777	,350000000000001	-2,46525553357555	2,96525553357555
768	19.06.1959	1	79	171	OR	Orthopädie	Coxarthrose bds.	15,1	3	Patient mit schwerer Allgemeinerkrankung u. Leistungsminderung	12	3,1	,25	1,35762776678777	1,55	-2,46525553357555	2,96525553357555
770	12.04.1972	1	106	189	Uro	Urologie	KS re.	14,3	2	Patient mit leichter Allgemeinerkrankung	14,7	-,399999999999999	,25	1,35762776678777	-,199999999999999	-2,46525553357555	2,96525553357555
771	09.07.1974	1	104	188	5B	5B	ax. HH + GÖR		2	Patient mit leichter Allgemeinerkrankung	12,1		,25	1,35762776678777		-2,46525553357555	2,96525553357555
773	26.06.1957	1	86	170	nb	<nicht bekannt>	Coxarthrose		1	Normaler	14,6		,25	1,35762776678777		-2,46525553357555	2,96525553357555
774	28.12.1949	1	112	172	nb	<nicht bekannt>	Phimose	13,7	3	Patient mit schwerer Allgemeinerkrankung u. Leistungsminderung	13,4	,299999999999999	,25	1,35762776678777	,149999999999999	-2,46525553357555	2,96525553357555
775	27.03.1953	1	87	187	nb	<nicht bekannt>	DK dig IV + dig. V man. sin		2	Patient mit leichter Allgemeinerkrankung	16,2		,25	1,35762776678777		-2,46525553357555	2,96525553357555
777	08.10.1961	1	85	175	nb	<nicht bekannt>	PH	14,9	1	Normaler	14,1	,800000000000001	,25	1,35762776678777	,4	-2,46525553357555	2,96525553357555
778	06.12.1968	1	85	180	nb	<nicht bekannt>	Rezidiv Bauchwandhernie	15,8	4	Patient mit schwerer Allgemeinerkrankung u	13,3	2,5	,25	1,35762776678777	1,25	-2,46525553357555	2,96525553357555
779	02.05.1964	1	67	173	nb	<nicht bekannt>	Phimose	14,4	2	Patient mit leichter Allgemeinerkrankung	13,8	,6	,25	1,35762776678777	,3	-2,46525553357555	2,96525553357555
781	25.11.1986	1	70	175	Uro	Urologie	inflammiertes Fibroma pendulans skrotal re.		1	Normaler	15,1		,25	1,35762776678777		-2,46525553357555	2,96525553357555
782	16.06.1958	1	75	165	nb	<nicht bekannt>	Expansion Nebenhoden re	13,2	2	Patient mit leichter Allgemeinerkrankung	12,4	,799999999999999	,25	1,35762776678777	,399999999999999	-2,46525553357555	2,96525553357555
784	29.08.1947	1	79	165	nb	<nicht bekannt>	n vesicae	14,9	2	Patient mit leichter Allgemeinerkrankung	15,1	-,199999999999999	,25	1,35762776678777	-,0999999999999996	-2,46525553357555	2,96525553357555
785	07.08.1960	1	81	181	UC	Unfall	Coxarthrose re	15,6	2	Patient mit leichter Allgemeinerkrankung	16,9	-1,3	,25	1,35762776678777	-,649999999999999	-2,46525553357555	2,96525553357555
786	22.03.1976	1	105	184	nb	<nicht bekannt>	Phimose	15,4	2	Patient mit leichter Allgemeinerkrankung	14,5	,9	,25	1,35762776678777	,45	-2,46525553357555	2,96525553357555
787	06.03.1996	1	90	190	nb	<nicht bekannt>	VKB-Ruptur links	15,5	1	Normaler	16,7	-1,2	,25	1,35762776678777	-,6	-2,46525553357555	2,96525553357555
788	28.12.1960	1	140	197	Uro	Urologie	Phimose	13	3	Patient mit schwerer Allgemeinerkrankung u. Leistungsminderung	14,1	-1,1	,25	1,35762776678777	-,55	-2,46525553357555	2,96525553357555
789	19.06.1960	1	95	181	nb	<nicht bekannt>	Hydrocele testis	16,2	2	Patient mit leichter Allgemeinerkrankung	15,3	,899999999999999	,25	1,35762776678777	,449999999999999	-2,46525553357555	2,96525553357555
790	29.07.1988	1	84	188	Uro	Urologie	Kinderwunsch	15,5	1	Normaler	15,5	0	,25	1,35762776678777	0	-2,46525553357555	2,96525553357555
791	12.12.1961	1	95	182	Uro	Urologie	PH	14	2	Patient mit leichter Allgemeinerkrankung	13,9	,0999999999999996	,25	1,35762776678777	,0499999999999998	-2,46525553357555	2,96525553357555
792	21.05.1965	1	80	174	nb	<nicht bekannt>	BPH	16,1	2	Patient mit leichter Allgemeinerkrankung	15,3	,800000000000001	,25	1,35762776678777	,4	-2,46525553357555	2,96525553357555
793	27.10.1972	1	90	172	PL	Plastische Chirurgie	Cut.lax. gen.	12	1	Normaler	13,6	-1,6	,25	1,35762776678777	-,8	-2,46525553357555	2,96525553357555
794	03.02.1969	1	75	176	Uro	Urologie	-ves.	13,7	2	Patient mit leichter Allgemeinerkrankung	12,6	1,1	,25	1,35762776678777	,55	-2,46525553357555	2,96525553357555
795	14.08.1971	1	90	179	nb	<nicht bekannt>	Strecksehnenausriss dig.V man sin.	15,2	2	Patient mit leichter Allgemeinerkrankung	14,1	1,1	,25	1,35762776678777	,55	-2,46525553357555	2,96525553357555
796	09.12.1974	1	85	178	nb	<nicht bekannt>	HIS	15,5	2	Patient mit leichter Allgemeinerkrankung	15,5	0	,25	1,35762776678777	0	-2,46525553357555	2,96525553357555
797	12.11.1998	1	58	170	nb	<nicht bekannt>	Transidentität Frau Mann	14,1	1	Normaler	15,1	-1	,25	1,35762776678777	-,5	-2,46525553357555	2,96525553357555
799	12.02.1969	1	100	187	nb	<nicht bekannt>	St.p. Umstellungsosteotomie links	13,3	3	Patient mit schwerer Allgemeinerkrankung u. Leistungsminderung	13,8	-,5	,25	1,35762776678777	-,25	-2,46525553357555	2,96525553357555
800	20.12.1966	1	85	180	nb	<nicht bekannt>	Leistenhernie rechts	15,6			15,7	-,0999999999999996	,25	1,35762776678777	-,0499999999999998	-2,46525553357555	2,96525553357555
807	25.08.1961	1	85	176	nb	<nicht bekannt>	Hydrocele li	14,9	1	Normaler	15,9	-1	,25	1,35762776678777	-,5	-2,46525553357555	2,96525553357555
808	14.08.1956	1	90	178	nb	<nicht bekannt>	Phimose	15,2	1	Normaler	14,5	,699999999999999	,25	1,35762776678777	,35	-2,46525553357555	2,96525553357555
810	17.02.1953	1	100	190	nb	<nicht bekannt>	Makrohämaturie	12,9	2	Patient mit leichter Allgemeinerkrankung	11,2	1,7	,25	1,35762776678777	,850000000000001	-2,46525553357555	2,96525553357555
811	05.09.1997	1	80	180	nb	<nicht bekannt>	Hämaturie	15	1	Normaler	15,4	-,4	,25	1,35762776678777	-,2	-2,46525553357555	2,96525553357555
812	18.07.1964	1	78	178	nb	<nicht bekannt>	Coxarthrose sin.	16,1	1	Normaler	15	1,1	,25	1,35762776678777	,550000000000001	-2,46525553357555	2,96525553357555
813	05.01.1990	1	100	179	nb	<nicht bekannt>	Phimose	15,2	1	Normaler	14,7	,5	,25	1,35762776678777	,25	-2,46525553357555	2,96525553357555
814	16.07.1961	1	82	170	nb	<nicht bekannt>	Coxarthrose dext.	15,5	1	Normaler	16,4	-,899999999999999	,25	1,35762776678777	-,449999999999999	-2,46525553357555	2,96525553357555
815	03.02.1972	1	73	178	nb	<nicht bekannt>	Beugekontraktur PIP V man.sin.	15	1	Normaler	14,9	,0999999999999996	,25	1,35762776678777	,0499999999999998	-2,46525553357555	2,96525553357555
817	18.01.1975	1	100	184	nb	<nicht bekannt>	Rupt. men. med. gen. sin	16,4	2	Patient mit leichter Allgemeinerkrankung	17,5	-1,1	,25	1,35762776678777	-,550000000000001	-2,46525553357555	2,96525553357555
820	29.09.2001	1	69	175	nb	<nicht bekannt>	Transidentität Frau-Mann	14,7	1	Normaler	16,2	-1,5	,25	1,35762776678777	-,75	-2,46525553357555	2,96525553357555
822	20.12.1994	1	80	186	nb	<nicht bekannt>	Varikosis testis	14,9	1	Normaler	13,4	1,5	,25	1,35762776678777	,75	-2,46525553357555	2,96525553357555
823	27.12.1973	1	98	170	Uro	Urologie	Phimose	15,1	2	Patient mit leichter Allgemeinerkrankung	16,1	-1	,25	1,35762776678777	-,500000000000001	-2,46525553357555	2,96525553357555
827	01.09.1956	1	90	173	nb	<nicht bekannt>	Phimose	15,7	3	Patient mit schwerer Allgemeinerkrankung u. Leistungsminderung	15	,699999999999999	,25	1,35762776678777	,35	-2,46525553357555	2,96525553357555
830	27.06.1956	1	122	190	nb	<nicht bekannt>	N.prostatae	13,9	3	Patient mit schwerer Allgemeinerkrankung u. Leistungsminderung	16,9	-3	,25	1,35762776678777	-1,5	-2,46525553357555	2,96525553357555
831	24.03.1949	1	100	175	nb	<nicht bekannt>	Ureterstenose	15,7	2	Patient mit leichter Allgemeinerkrankung	14,6	1,1	,25	1,35762776678777	,55	-2,46525553357555	2,96525553357555
832	31.07.1985	1	89	180	nb	<nicht bekannt>	Condyloma ac.	15,6	1	Normaler	15,9	-,300000000000001	,25	1,35762776678777	-,15	-2,46525553357555	2,96525553357555
833	09.11.1960	1	85	180	nb	<nicht bekannt>	Gonarthrose links	14,8			15,2	-,399999999999999	,25	1,35762776678777	-,199999999999999	-2,46525553357555	2,96525553357555
834	17.12.1987	1	78	175	nb	<nicht bekannt>	Leistenhoden	17,2	1	Normaler	15,7	1,5	,25	1,35762776678777	,75	-2,46525553357555	2,96525553357555
835	22.04.1955	1	80	190	nb	<nicht bekannt>	Gonarthrose rechts	14,8	2	Patient mit leichter Allgemeinerkrankung	13,8	1	,25	1,35762776678777	,5	-2,46525553357555	2,96525553357555
838	25.01.1946	1	97	181	nb	<nicht bekannt>	Coxarthrose li.	14,1	1	Normaler	14,3	-,200000000000001	,25	1,35762776678777	-,100000000000001	-2,46525553357555	2,96525553357555
842	27.10.1978	1	113	190	OR	Orthopädie	posttraumat. OSG-Arthrose links	17,3	1	Normaler	14,9	2,4	,25	1,35762776678777	1,2	-2,46525553357555	2,96525553357555
845	11.03.1960	1	98	188	amb	ambulant	NB-Stein re.	17,1	1	Normaler	14,2	2,9	,25	1,35762776678777	1,45	-2,46525553357555	2,96525553357555
850	19.01.1947	1	100	169	amb	ambulant	PH	16,4	2	Patient mit leichter Allgemeinerkrankung	15,9	,499999999999998	,25	1,35762776678777	,249999999999999	-2,46525553357555	2,96525553357555
851	10.02.1958	1	80	176	nb	<nicht bekannt>	lipomatöser TU Axilla re.	15,3	1	Normaler	17,7	-2,4	,25	1,35762776678777	-1,2	-2,46525553357555	2,96525553357555
852	08.05.1933	1	45	170	amb	ambulant	Hydrocele li., Hoden-TU li.	11,7			13,2	-1,5	,25	1,35762776678777	-,75	-2,46525553357555	2,96525553357555
853	03.04.1962	1	89	171	amb	ambulant	TUS li	13,1	3	Patient mit schwerer Allgemeinerkrankung u. Leistungsminderung	12,8	,299999999999999	,25	1,35762776678777	,149999999999999	-2,46525553357555	2,96525553357555
854	09.02.1953	1	70	174	nb	<nicht bekannt>	PH	13,5	3	Patient mit schwerer Allgemeinerkrankung u. Leistungsminderung	12,9	,6	,25	1,35762776678777	,3	-2,46525553357555	2,96525553357555
855	25.12.1961	1	82	176	Uro	Urologie	Nebennierenadenom re.	14,2	2	Patient mit leichter Allgemeinerkrankung	13,5	,699999999999999	,25	1,35762776678777	,35	-2,46525553357555	2,96525553357555
857	15.03.1963	1	130	182	Uro	Urologie	Blasenhalsenge	14,7	2	Patient mit leichter Allgemeinerkrankung	14,5	,199999999999999	,25	1,35762776678777	,0999999999999996	-2,46525553357555	2,96525553357555
858	29.01.1963	1	139	182	Uro	Urologie	Phimose	16,1	2	Patient mit leichter Allgemeinerkrankung	14,8	1,3	,25	1,35762776678777	,65	-2,46525553357555	2,96525553357555
861	14.11.1965	1	112	190	6C	Klassestat. Männer	Hoden-Tu re.	14,8	2	Patient mit leichter Allgemeinerkrankung	16	-1,2	,25	1,35762776678777	-,6	-2,46525553357555	2,96525553357555
866	17.05.1965	1	91	170	nb	<nicht bekannt>	Z.n. RPE+Radiatio, Anastomosenenge	13,9	2	Patient mit leichter Allgemeinerkrankung	13,1	,800000000000001	,25	1,35762776678777	,4	-2,46525553357555	2,96525553357555
871	23.02.1969	1	74	167	nb	<nicht bekannt>	Hämaturie	13,8	2	Patient mit leichter Allgemeinerkrankung	14,3	-,5	,25	1,35762776678777	-,25	-2,46525553357555	2,96525553357555
872	06.12.1967	1	78	180	Uro	Urologie	V.a. N.prost.	16,3	2	Patient mit leichter Allgemeinerkrankung	18	-1,7	,25	1,35762776678777	-,85	-2,46525553357555	2,96525553357555
874	29.08.1969	1	107	180	nb	<nicht bekannt>	Hiatushernie/GÖR	15,2	1	Normaler	14,9	,299999999999999	,25	1,35762776678777	,149999999999999	-2,46525553357555	2,96525553357555
878	24.10.1951	1	88	170	nb	<nicht bekannt>	Coxarthrose rechts	15,4	2	Patient mit leichter Allgemeinerkrankung	14,1	1,3	,25	1,35762776678777	,65	-2,46525553357555	2,96525553357555
880	29.06.1956	1	60	181	Uro	Urologie	Harnstau	9,2	3	Patient mit schwerer Allgemeinerkrankung u. Leistungsminderung	10,9	-1,7	,25	1,35762776678777	-,850000000000001	-2,46525553357555	2,96525553357555
883	22.01.1939	1	79	180	nb	<nicht bekannt>	rez. Makrohämaturie	14	2	Patient mit leichter Allgemeinerkrankung	14,3	-,300000000000001	,25	1,35762776678777	-,15	-2,46525553357555	2,96525553357555
886	03.08.1979	1	92	187	nb	<nicht bekannt>	Lipom Rü re	14,9	2	Patient mit leichter Allgemeinerkrankung	14,4	,5	,25	1,35762776678777	,25	-2,46525553357555	2,96525553357555
887	15.07.1992	1	80	169	nb	<nicht bekannt>		17,6	2	Patient mit leichter Allgemeinerkrankung	16,1	1,5	,25	1,35762776678777	,75	-2,46525553357555	2,96525553357555
888	14.11.1961	1	72	180	nb	<nicht bekannt>	NINS	12,1	3	Patient mit schwerer Allgemeinerkrankung u. Leistungsminderung	12,2	-,0999999999999996	,25	1,35762776678777	-,0499999999999998	-2,46525553357555	2,96525553357555
889	04.02.1970	1	82	174	5C	5C	St.p. lumbopelvine Abstützung	14,9	2	Patient mit leichter Allgemeinerkrankung	15,4	-,5	,25	1,35762776678777	-,25	-2,46525553357555	2,96525553357555
896	08.12.1952	1	60	168	OR	Orthopädie	Arthrose USG re	14,5	2	Patient mit leichter Allgemeinerkrankung	15	-,5	,25	1,35762776678777	-,25	-2,46525553357555	2,96525553357555
899	26.08.1951	1	82	181	OR	Orthopädie	Z.n. ORIF OSCH links 2018	13,3	2	Patient mit leichter Allgemeinerkrankung	12,1	1,2	,25	1,35762776678777	,600000000000001	-2,46525553357555	2,96525553357555
902	03.08.1947	1	85	172	Uro	Urologie	Blasenstein, PH	14,1	2	Patient mit leichter Allgemeinerkrankung	16,2	-2,1	,25	1,35762776678777	-1,05	-2,46525553357555	2,96525553357555
906	03.10.1952	1	81	168	Uro	Urologie	Phimose	16,1	3	Patient mit schwerer Allgemeinerkrankung u. Leistungsminderung	15,5	,600000000000001	,25	1,35762776678777	,300000000000001	-2,46525553357555	2,96525553357555
907	22.02.1976	1	97	182	nb	<nicht bekannt>	Gonarthrose li	16,2	1	Normaler	15	1,2	,25	1,35762776678777	,6	-2,46525553357555	2,96525553357555
911	12.01.1946	1	72	170	TX	Transplant	zystische Pankreasraumforderung	12,7	2	Patient mit leichter Allgemeinerkrankung	13,5	-,800000000000001	,25	1,35762776678777	-,4	-2,46525553357555	2,96525553357555
912	12.08.1949	1	76	167	nb	<nicht bekannt>	PH	14,2	1	Normaler	13,3	,899999999999999	,25	1,35762776678777	,449999999999999	-2,46525553357555	2,96525553357555
913	29.12.1946	1	77	165	nb	<nicht bekannt>	-vesicae	14,9	3	Patient mit schwerer Allgemeinerkrankung u. Leistungsminderung	15,4	-,5	,25	1,35762776678777	-,25	-2,46525553357555	2,96525553357555
915	12.01.1957	1	112	174	Uro	Urologie	Anastomosenenge	14,9	3	Patient mit schwerer Allgemeinerkrankung u. Leistungsminderung	15,7	-,799999999999999	,25	1,35762776678777	-,399999999999999	-2,46525553357555	2,96525553357555
916	18.03.1940	1	76	171	Uro	Urologie	Phimose	15,7	2	Patient mit leichter Allgemeinerkrankung	15	,699999999999999	,25	1,35762776678777	,35	-2,46525553357555	2,96525553357555
917	08.11.1974	1	96	182	nb	<nicht bekannt>	persistierender TUS li	15,8	2	Patient mit leichter Allgemeinerkrankung	14,6	1,2	,25	1,35762776678777	,600000000000001	-2,46525553357555	2,96525553357555
923	22.05.1957	1	115	191	4B	Plastische Chirurgie	DK dig. V man. sin.	16,3	2	Patient mit leichter Allgemeinerkrankung	14,6	1,7	,25	1,35762776678777	,850000000000001	-2,46525553357555	2,96525553357555
925	12.02.1990	1	85	185	nb	<nicht bekannt>	Hernia inguinalis li	17,2	1	Normaler	15,7	1,5	,25	1,35762776678777	,75	-2,46525553357555	2,96525553357555
927	28.11.1964	1	71	174	5C	5C	Cholelithiasis	14,6	2	Patient mit leichter Allgemeinerkrankung	15,5	-,9	,25	1,35762776678777	-,45	-2,46525553357555	2,96525553357555
928	29.10.1946	1	79	168	nb	<nicht bekannt>	N. ves + V.a. N. prost.	15,9	3	Patient mit schwerer Allgemeinerkrankung u. Leistungsminderung	15	,9	,25	1,35762776678777	,45	-2,46525553357555	2,96525553357555
930	03.02.1941	1	86	179	nb	<nicht bekannt>	V.a. N.prostatae	14,5	3	Patient mit schwerer Allgemeinerkrankung u. Leistungsminderung	15,1	-,6	,25	1,35762776678777	-,3	-2,46525553357555	2,96525553357555
931	10.11.1971	1	103	189	Uro	Urologie	Hydrocele re.	15,4	1	Normaler	15,3	,0999999999999996	,25	1,35762776678777	,0499999999999998	-2,46525553357555	2,96525553357555
936	22.03.1955	1	70	178	5C	5C	V.a. N.pankr.	12,6	4	Patient mit schwerer Allgemeinerkrankung u	13,1	-,5	,25	1,35762776678777	-,25	-2,46525553357555	2,96525553357555
937	10.04.1947	1	90	164	nb	<nicht bekannt>	Coxartrhose rechts	14,8	4	Patient mit schwerer Allgemeinerkrankung u	15,7	-,899999999999999	,25	1,35762776678777	-,449999999999999	-2,46525553357555	2,96525553357555
938	10.07.1947	1	102	173	nb	<nicht bekannt>	Coxarthrose li	13,7	3	Patient mit schwerer Allgemeinerkrankung u. Leistungsminderung	13,6	,0999999999999996	,25	1,35762776678777	,0499999999999998	-2,46525553357555	2,96525553357555
941	29.10.1959	1	115	173	nb	<nicht bekannt>	Gonarthrose li	14,4			14,3	,0999999999999996	,25	1,35762776678777	,0499999999999998	-2,46525553357555	2,96525553357555
945	08.09.1954	1	100	187	nb	<nicht bekannt>	??	15	1	Normaler	14,2	,800000000000001	,25	1,35762776678777	,4	-2,46525553357555	2,96525553357555
948	04.02.1964	1	150	190	UC	Unfall	st.p. Lux # li Vorfuß	14,5	3	Patient mit schwerer Allgemeinerkrankung u. Leistungsminderung	15,2	-,699999999999999	,25	1,35762776678777	-,35	-2,46525553357555	2,96525553357555
951	03.04.1943	1	61	170	OR	Orthopädie	Stenose C1 b. Pseudarthrose Dens axis	14,2	2	Patient mit leichter Allgemeinerkrankung	12,9	1,3	,25	1,35762776678777	,649999999999999	-2,46525553357555	2,96525553357555
952	15.10.1942	1	96	186	OR	Orthopädie	Coxarthrose rechts	13,7	2	Patient mit leichter Allgemeinerkrankung	14,4	-,700000000000001	,25	1,35762776678777	-,350000000000001	-2,46525553357555	2,96525553357555
954	07.03.1961	1	106	182	5C	5C	H.umb.	13,8	3	Patient mit schwerer Allgemeinerkrankung u. Leistungsminderung	15,8	-2	,25	1,35762776678777	-1	-2,46525553357555	2,96525553357555
955	23.02.1979	1	68	178	4B	Plastische Chirurgie	Transidentität	15,1	2	Patient mit leichter Allgemeinerkrankung	13,8	1,3	,25	1,35762776678777	,649999999999999	-2,46525553357555	2,96525553357555
959	19.11.1945	1	95	181	nb	<nicht bekannt>	Coxarthrose re	16,7	3	Patient mit schwerer Allgemeinerkrankung u. Leistungsminderung	13,3	3,4	,25	1,35762776678777	1,7	-2,46525553357555	2,96525553357555
961	05.01.1962	1	94	177	4B	Plastische Chirurgie	Mb Hailey Hailey	17,2	3	Patient mit schwerer Allgemeinerkrankung u. Leistungsminderung	15,4	1,8	,25	1,35762776678777	,899999999999999	-2,46525553357555	2,96525553357555
962	10.12.1962	1	102	180	nb	<nicht bekannt>	Dupyutren Dig IV+V re	15,3	2	Patient mit leichter Allgemeinerkrankung	14,4	,9	,25	1,35762776678777	,45	-2,46525553357555	2,96525553357555
963	17.01.1952	1	92	180	Uro	Urologie	N.prost.	14,9	2	Patient mit leichter Allgemeinerkrankung	13,9	1	,25	1,35762776678777	,5	-2,46525553357555	2,96525553357555
964	28.09.1963	1	76	176	nb	<nicht bekannt>	funktionslose hydroneph. Sackniere re	15,5	2	Patient mit leichter Allgemeinerkrankung	13,8	1,7	,25	1,35762776678777	,85	-2,46525553357555	2,96525553357555
970	18.12.1959	1	85	168	nb	<nicht bekannt>	Coxarthrose li.	16,3	2	Patient mit leichter Allgemeinerkrankung	14,5	1,8	,25	1,35762776678777	,9	-2,46525553357555	2,96525553357555
975	08.04.1947	1	84	174	nb	<nicht bekannt>	iCMP	15,7	4	Patient mit schwerer Allgemeinerkrankung u	13,3	2,4	,25	1,35762776678777	1,2	-2,46525553357555	2,96525553357555
976	28.04.1949	1	80	172	4B	Plastische Chirurgie	DK dig. III u. II man. dext.	18,2	2	Patient mit leichter Allgemeinerkrankung	14,2	4	,25	1,35762776678777	2	-2,46525553357555	2,96525553357555
977	16.03.1957	1	90	180	nb	<nicht bekannt>	N. prost.	15,2	2	Patient mit leichter Allgemeinerkrankung	15,3	-,100000000000001	,25	1,35762776678777	-,0500000000000007	-2,46525553357555	2,96525553357555
979	03.08.1935	1	80	176	Uro	Urologie	N.ves.	14,7	3	Patient mit schwerer Allgemeinerkrankung u. Leistungsminderung	12,9	1,8	,25	1,35762776678777	,899999999999999	-2,46525553357555	2,96525553357555
980	27.10.1953	1	78	178	nb	<nicht bekannt>	BPH	14,3	2	Patient mit leichter Allgemeinerkrankung	13,8	,5	,25	1,35762776678777	,25	-2,46525553357555	2,96525553357555
982	19.03.1987	1	102	183	PL	Plastische Chirurgie	TU FDS III re	15,8	1	Normaler	15,6	,200000000000001	,25	1,35762776678777	,100000000000001	-2,46525553357555	2,96525553357555
984	21.12.1973	1	75	180	OR	Orthopädie	chron. Epicondylitis humerorad. dext.	15,9	1	Normaler	13,6	2,3	,25	1,35762776678777	1,15	-2,46525553357555	2,96525553357555
989	22.11.1978	1	91	170	OR	Orthopädie	AC-Arthrose, SSP-Rupt.li.	14,4	1	Normaler	15,6	-1,2	,25	1,35762776678777	-,6	-2,46525553357555	2,96525553357555
993	13.07.1943	1	85	165	nb	<nicht bekannt>	Coxarthrose li	13,5	3	Patient mit schwerer Allgemeinerkrankung u. Leistungsminderung	12,6	,9	,25	1,35762776678777	,45	-2,46525553357555	2,96525553357555
994	11.11.1996	1	70	174	4B	Plastische Chirurgie	Rupt. EPL li. b. St.p. Radius# li.	16,8	1	Normaler	15,4	1,4	,25	1,35762776678777	,7	-2,46525553357555	2,96525553357555
1000	13.08.1949	1	102	177	Uro	Urologie	Hydrocele li.	13,5			13,2	,300000000000001	,25	1,35762776678777	,15	-2,46525553357555	2,96525553357555
1001	11.07.1955	1	75	180	nb	<nicht bekannt>	N. prost.	13,9	2	Patient mit leichter Allgemeinerkrankung	14,5	-,6	,25	1,35762776678777	-,3	-2,46525553357555	2,96525553357555
1002	20.04.1960	1	75	176	OR	Orthopädie	Coxarthrose li. > re.	15,6	2	Patient mit leichter Allgemeinerkrankung	16,9	-1,3	,25	1,35762776678777	-,649999999999999	-2,46525553357555	2,96525553357555
1004	24.04.1952	1	109	168	OR	Orthopädie	Coxarthrose li.	16,2	3	Patient mit schwerer Allgemeinerkrankung u. Leistungsminderung	15,3	,899999999999999	,25	1,35762776678777	,449999999999999	-2,46525553357555	2,96525553357555
1008	25.02.1961	1	134	183	Uro	Urologie	Hydrocele re.	15,4	3	Patient mit schwerer Allgemeinerkrankung u. Leistungsminderung	14,8	,6	,25	1,35762776678777	,3	-2,46525553357555	2,96525553357555
1009	02.10.1936	1	95	170	Uro	Urologie	N.ves., susp. Rezidiv	14,8	3	Patient mit schwerer Allgemeinerkrankung u. Leistungsminderung	12,7	2,1	,25	1,35762776678777	1,05	-2,46525553357555	2,96525553357555
1010	29.04.1949	1	80	187	4B	Plastische Chirurgie	MM scapular sin.	14,5	3	Patient mit schwerer Allgemeinerkrankung u. Leistungsminderung	14,1	,4	,25	1,35762776678777	,2	-2,46525553357555	2,96525553357555
1012	14.08.1975	1	82	181	nb	<nicht bekannt>	Coxarthr	15,6	1	Normaler	15,2	,4	,25	1,35762776678777	,2	-2,46525553357555	2,96525553357555
1013	14.07.1982	1	85	198	nb	<nicht bekannt>	li Hand SNUS	15,6	3	Patient mit schwerer Allgemeinerkrankung u. Leistungsminderung	14,4	1,2	,25	1,35762776678777	,6	-2,46525553357555	2,96525553357555
1014	09.04.1944	1	87	168	nb	<nicht bekannt>	isch. CMP	13,7	4	Patient mit schwerer Allgemeinerkrankung u	13,2	,5	,25	1,35762776678777	,25	-2,46525553357555	2,96525553357555
1015	03.05.1943	1	87	178	nb	<nicht bekannt>	Coxarthrose re., Femurkopfnekrose re.	18,7	3	Patient mit schwerer Allgemeinerkrankung u. Leistungsminderung	14,7	4	,25	1,35762776678777	2	-2,46525553357555	2,96525553357555
1017	09.01.1954	1	95	174	nb	<nicht bekannt>	DK IV, V. Strahl bds.	19,1	3	Patient mit schwerer Allgemeinerkrankung u. Leistungsminderung	17,6	1,5	,25	1,35762776678777	,75	-2,46525553357555	2,96525553357555
1018	05.12.1962	1	133	180	nb	<nicht bekannt>	Coxarthrose bds	14,1	3	Patient mit schwerer Allgemeinerkrankung u. Leistungsminderung	14,4	-,300000000000001	,25	1,35762776678777	-,15	-2,46525553357555	2,96525553357555
1019	15.01.1962	1	95	187	nb	<nicht bekannt>	Hern ing sin	16	2	Patient mit leichter Allgemeinerkrankung	15,2	,800000000000001	,25	1,35762776678777	,4	-2,46525553357555	2,96525553357555
1021	09.07.1963	1	92	180	nb	<nicht bekannt>	-	15,2	3	Patient mit schwerer Allgemeinerkrankung u. Leistungsminderung	13,9	1,3	,25	1,35762776678777	,649999999999999	-2,46525553357555	2,96525553357555
1022	19.04.1973	1	105	185	PL	Plastische Chirurgie	st.p. Gynäkomastie	16,7	2	Patient mit leichter Allgemeinerkrankung	14,2	2,5	,25	1,35762776678777	1,25	-2,46525553357555	2,96525553357555
1029	02.10.1942	1	77	165	OR	Orthopädie	Schraubenlockerung L5 st.p. TLIF 2018	13,6	3	Patient mit schwerer Allgemeinerkrankung u. Leistungsminderung	12,1	1,5	,25	1,35762776678777	,75	-2,46525553357555	2,96525553357555
1031	16.05.1958	1	91	183	Uro	Urologie	~prost	15	2	Patient mit leichter Allgemeinerkrankung	12,6	2,4	,25	1,35762776678777	1,2	-2,46525553357555	2,96525553357555
1032	26.12.1955	1	84	182	nb	<nicht bekannt>	-	14,8	3	Patient mit schwerer Allgemeinerkrankung u. Leistungsminderung	16,2	-1,4	,25	1,35762776678777	-,699999999999999	-2,46525553357555	2,96525553357555
1033	22.05.1946	1	84	183	nb	<nicht bekannt>	STT, Rhizarthrose re Hand	14,5	2	Patient mit leichter Allgemeinerkrankung	13,1	1,4	,25	1,35762776678777	,7	-2,46525553357555	2,96525553357555
1035	11.03.1965	1	66	182	OR	Orthopädie	SL-Dissoziation 1-2 rechts	14,8	1	Normaler	14	,800000000000001	,25	1,35762776678777	,4	-2,46525553357555	2,96525553357555
1036	12.06.1952	1	92	170	nb	<nicht bekannt>	Prostata Ca	14,9	1	Normaler	13,6	1,3	,25	1,35762776678777	,65	-2,46525553357555	2,96525553357555
1037	26.03.1950	1	79	175	nb	<nicht bekannt>	Sigmapolyp	14,3	2	Patient mit leichter Allgemeinerkrankung	14,4	-,0999999999999996	,25	1,35762776678777	-,0499999999999998	-2,46525553357555	2,96525553357555
1039	25.07.1961	1	125	186	nb	<nicht bekannt>	Vd.a. ureteris	16,5	3	Patient mit schwerer Allgemeinerkrankung u. Leistungsminderung	14,3	2,2	,25	1,35762776678777	1,1	-2,46525553357555	2,96525553357555
1040	11.01.1948	1	84	187	nb	<nicht bekannt>	BPH	14,5	1	Normaler	14,2	,300000000000001	,25	1,35762776678777	,15	-2,46525553357555	2,96525553357555
1041	30.07.1972	1	145	189	nb	<nicht bekannt>	Kelchsteine re	14,9	3	Patient mit schwerer Allgemeinerkrankung u. Leistungsminderung	13,8	1,1	,25	1,35762776678777	,55	-2,46525553357555	2,96525553357555
1043	07.03.1962	1	84	182	OR	Orthopädie	sek. traum. RM Ruptur Schulter re	14,4	2	Patient mit leichter Allgemeinerkrankung	14,3	,0999999999999996	,25	1,35762776678777	,0499999999999998	-2,46525553357555	2,96525553357555
1044	19.09.1963	1	110	180	OR	Orthopädie	Gonarthrose re.	15	2	Patient mit leichter Allgemeinerkrankung	15	0	,25	1,35762776678777	0	-2,46525553357555	2,96525553357555
1050	12.01.1976	1	95	185	OR	Orthopädie	deg. IM-HH-Läsion Knie re	16,1	2	Patient mit leichter Allgemeinerkrankung	14,1	2	,25	1,35762776678777	1	-2,46525553357555	2,96525553357555
1051	12.01.1964	1	71	174	Uro	Urologie	-prost.	14,8	1	Normaler	13,2	1,6	,25	1,35762776678777	,800000000000001	-2,46525553357555	2,96525553357555
1057	30.08.1979	1	78	176	Uro	Urologie	NH-Zyste li	15,2	1	Normaler	15,4	-,200000000000001	,25	1,35762776678777	-,100000000000001	-2,46525553357555	2,96525553357555
1065	05.07.1962	1	83	175	Uro	Urologie	Hydrocele testis sin	15,1	3	Patient mit schwerer Allgemeinerkrankung u. Leistungsminderung	14,3	,799999999999999	,25	1,35762776678777	,399999999999999	-2,46525553357555	2,96525553357555
1067	14.04.1959	1	100	183	nb	<nicht bekannt>	Spinakanalstenose	14,4	3	Patient mit schwerer Allgemeinerkrankung u. Leistungsminderung	14,2	,200000000000001	,25	1,35762776678777	,100000000000001	-2,46525553357555	2,96525553357555
1072	19.06.1962	1	85	181	PL	Plastische Chirurgie	DK dig IV, Narbenkotr. dig III man. sin.	14,1	2	Patient mit leichter Allgemeinerkrankung	14	,0999999999999996	,25	1,35762776678777	,0499999999999998	-2,46525553357555	2,96525553357555
1073	08.04.1974	1	87	173	5B	5B	Hämorrhoiden II-III	15,3	1	Normaler	15,5	-,199999999999999	,25	1,35762776678777	-,0999999999999996	-2,46525553357555	2,96525553357555
1076	08.03.1955	1	72	176	amb	ambulant	-prost.	15,5	2	Patient mit leichter Allgemeinerkrankung	14,3	1,2	,25	1,35762776678777	,6	-2,46525553357555	2,96525553357555
1079	16.05.1945	1	88	178	nb	<nicht bekannt>	PH	14,5	2	Patient mit leichter Allgemeinerkrankung	14,4	,0999999999999996	,25	1,35762776678777	,0499999999999998	-2,46525553357555	2,96525553357555
1080	03.07.1937	1	71	165	Uro	Urologie	Prostatalogenstein	14,7	3	Patient mit schwerer Allgemeinerkrankung u. Leistungsminderung	12,4	2,3	,25	1,35762776678777	1,15	-2,46525553357555	2,96525553357555
1084	23.09.1941	1	88	173	Uro	Urologie	Z.n. Makrohämaturie, Blasenstein		3	Patient mit schwerer Allgemeinerkrankung u. Leistungsminderung	17,5		,25	1,35762776678777		-2,46525553357555	2,96525553357555
1087	22.09.1941	1	72	170	nb	<nicht bekannt>	Gonarthrose re.	13,9	2	Patient mit leichter Allgemeinerkrankung	13,1	,800000000000001	,25	1,35762776678777	,4	-2,46525553357555	2,96525553357555
1089	24.11.1977	1	105	170	OR	Orthopädie	intraossäres Peroneussehnenscheidenganglion Calc.	15,8	1	Normaler	15,1	,700000000000001	,25	1,35762776678777	,350000000000001	-2,46525553357555	2,96525553357555
1091	13.07.1956	1	102	179	amb	ambulant	CTS li., Adhäsion dig II+III li.	15,4	2	Patient mit leichter Allgemeinerkrankung	14,4	1	,25	1,35762776678777	,5	-2,46525553357555	2,96525553357555
1097	13.04.1957	1	66	162	Uro	Urologie	PH	15,1	1	Normaler	17,2	-2,1	,25	1,35762776678777	-1,05	-2,46525553357555	2,96525553357555
1101	27.08.1973	1	82	173	amb	ambulant	Atherom	15,3	2	Patient mit leichter Allgemeinerkrankung	14	1,3	,25	1,35762776678777	,65	-2,46525553357555	2,96525553357555
1103	15.03.1956	1	81	180	amb	ambulant	-ves.	14	3	Patient mit schwerer Allgemeinerkrankung u. Leistungsminderung	15,1	-1,1	,25	1,35762776678777	-,55	-2,46525553357555	2,96525553357555
1106	21.05.1967	1	104	179	OR	Orthopädie	Coxarthrose re.	14,1	2	Patient mit leichter Allgemeinerkrankung	15,5	-1,4	,25	1,35762776678777	-,7	-2,46525553357555	2,96525553357555
1107	04.12.1962	1	105	179	nb	<nicht bekannt>	Gonarthrose li,	14,6	2	Patient mit leichter Allgemeinerkrankung	17,8	-3,2	,25	1,35762776678777	-1,6	-2,46525553357555	2,96525553357555
1109	16.12.1968	1	92	178	nb	<nicht bekannt>	RM-Riss re.	15,9	1	Normaler	15,6	,300000000000001	,25	1,35762776678777	,15	-2,46525553357555	2,96525553357555
1110	23.12.1971	1	72	173	nb	<nicht bekannt>	DK 4. Finger re.	15,2	1	Normaler	14,9	,299999999999999	,25	1,35762776678777	,149999999999999	-2,46525553357555	2,96525553357555
1118	19.12.1959	1	89	175	OR	Orthopädie	Lipomat. WTTU reg. dorsi. li.	15,2	2	Patient mit leichter Allgemeinerkrankung	14,6	,6	,25	1,35762776678777	,3	-2,46525553357555	2,96525553357555
1122	05.07.1977	1	95	178	PL	Plastische Chirurgie	Lipom UE bds.	14,3	1	Normaler	13,9	,4	,25	1,35762776678777	,2	-2,46525553357555	2,96525553357555
1123	28.01.1973	1	93	173	Uro	Urologie	-prost	14,8	2	Patient mit leichter Allgemeinerkrankung	13,6	1,2	,25	1,35762776678777	,600000000000001	-2,46525553357555	2,96525553357555
1124	16.09.1953	1	94	180	Uro	Urologie	PH, Blasensteine		2	Patient mit leichter Allgemeinerkrankung	14,7		,25	1,35762776678777		-2,46525553357555	2,96525553357555
1125	25.04.1994	1	70	180	nb	<nicht bekannt>	Sinus pilonidalis	14,2	1	Normaler	14,5	-,300000000000001	,25	1,35762776678777	-,15	-2,46525553357555	2,96525553357555
1126	15.05.1984	1	110	175	OR	Orthopädie	AVN Femurkopf nach PFNA li. 2/19	14,9	3	Patient mit schwerer Allgemeinerkrankung u. Leistungsminderung	15,7	-,799999999999999	,25	1,35762776678777	-,399999999999999	-2,46525553357555	2,96525553357555
1127	08.01.1947	1	78	178	nb	<nicht bekannt>	PH, HUS li., Blasensteine	13,4	2	Patient mit leichter Allgemeinerkrankung	13,8	-,4	,25	1,35762776678777	-,2	-2,46525553357555	2,96525553357555
1128	30.06.1967	1	90	175	Uro	Urologie	Phimose	17	3	Patient mit schwerer Allgemeinerkrankung u. Leistungsminderung	15,8	1,2	,25	1,35762776678777	,6	-2,46525553357555	2,96525553357555
1130	04.08.1946	1	103	183	Uro	Urologie	Phimose	16,5	3	Patient mit schwerer Allgemeinerkrankung u. Leistungsminderung	15,8	,699999999999999	,25	1,35762776678777	,35	-2,46525553357555	2,96525553357555
1133	29.12.1953	1	90	179	OR	Orthopädie	Gonarthrose	15,4	2	Patient mit leichter Allgemeinerkrankung	16,5	-1,1	,25	1,35762776678777	-,55	-2,46525553357555	2,96525553357555
1134	11.01.1996	1	105	180	OR	Orthopädie	OSG-Impingement li. b. Os trigonum	16,2	2	Patient mit leichter Allgemeinerkrankung	14,6	1,6	,25	1,35762776678777	,8	-2,46525553357555	2,96525553357555
1135	12.04.1975	1	70	173	nb	<nicht bekannt>	VKB Re-Ruptur rechts	14,7	2	Patient mit leichter Allgemeinerkrankung	14,1	,6	,25	1,35762776678777	,3	-2,46525553357555	2,96525553357555
1137	26.07.1955	1	105	183	Uro	Urologie	-prost	15,9	1	Normaler	13,5	2,4	,25	1,35762776678777	1,2	-2,46525553357555	2,96525553357555
1140	13.07.1957	1	72	180	PL	Plastische Chirurgie	MM Schulter li.	13,8	1	Normaler	16,2	-2,4	,25	1,35762776678777	-1,2	-2,46525553357555	2,96525553357555
1145	21.06.1972	1	92	189	amb	ambulant	St.p. Humerus#	15	1	Normaler	14,6	,4	,25	1,35762776678777	,2	-2,46525553357555	2,96525553357555
1146	10.11.1970	1	92	170	amb	ambulant	Rektumadenom	15	1	Normaler	14,5	,5	,25	1,35762776678777	,25	-2,46525553357555	2,96525553357555
1147	26.12.1934	1	50	165	nb	<nicht bekannt>	N. ves	13,1	3	Patient mit schwerer Allgemeinerkrankung u. Leistungsminderung	13,9	-,800000000000001	,25	1,35762776678777	-,4	-2,46525553357555	2,96525553357555
1148	08.07.1951	1	71	168	nb	<nicht bekannt>	-ves.	9,8	2	Patient mit leichter Allgemeinerkrankung	11,4	-1,6	,25	1,35762776678777	-,8	-2,46525553357555	2,96525553357555
1149	22.09.1964	1	70	171	nb	<nicht bekannt>	med. Meniskusläsion Knie li.	15,5	1	Normaler	16,2	-,699999999999999	,25	1,35762776678777	-,35	-2,46525553357555	2,96525553357555
1154	19.05.1946	1	105	176	amb	ambulant	hochgr. Coxarthrose re.	9,5	4	Patient mit schwerer Allgemeinerkrankung u	10,6	-1,1	,25	1,35762776678777	-,55	-2,46525553357555	2,96525553357555
1155	09.04.1942	1	93	180	nb	<nicht bekannt>	-ves.	15	2	Patient mit leichter Allgemeinerkrankung	13,8	1,2	,25	1,35762776678777	,6	-2,46525553357555	2,96525553357555
1157	22.12.1970	1	77	176	amb	ambulant	NH-Zysten bds.	16,1	1	Normaler	15,6	,500000000000002	,25	1,35762776678777	,250000000000001	-2,46525553357555	2,96525553357555
1161	04.08.1964	1	99	172	nb	<nicht bekannt>	Coxarthrose re.	14,3	2	Patient mit leichter Allgemeinerkrankung	14,4	-,0999999999999996	,25	1,35762776678777	-,0499999999999998	-2,46525553357555	2,96525553357555
1164	20.05.1945	1	100	180	nb	<nicht bekannt>	Impingement OSG li	14,4	3	Patient mit schwerer Allgemeinerkrankung u. Leistungsminderung	15,2	-,799999999999999	,25	1,35762776678777	-,399999999999999	-2,46525553357555	2,96525553357555
1167	28.02.1981	1	90	171	amb	ambulant	H.ing re.	16,5	1	Normaler	15,2	1,3	,25	1,35762776678777	,65	-2,46525553357555	2,96525553357555
1168	20.04.1949	1	78	172	amb	ambulant	H.ing. dext.		2	Patient mit leichter Allgemeinerkrankung	16,5		,25	1,35762776678777		-2,46525553357555	2,96525553357555
1173	09.12.1984	1	82	189	amb	ambulant	V.a. OD Knie li.	14,7	1	Normaler	14,3	,399999999999999	,25	1,35762776678777	,199999999999999	-2,46525553357555	2,96525553357555
1175	05.12.1940	1	80	170	amb	ambulant	Mamma-Ca li	11,7	3	Patient mit schwerer Allgemeinerkrankung u. Leistungsminderung	12	-,300000000000001	,25	1,35762776678777	-,15	-2,46525553357555	2,96525553357555
1177	15.09.1951	1	90	165	Uro	Urologie	n.prostatae	15,4	2	Patient mit leichter Allgemeinerkrankung	13,1	2,3	,25	1,35762776678777	1,15	-2,46525553357555	2,96525553357555
1182	29.10.1950	1	66	165	nb	<nicht bekannt>	Phimose	12,5	4	Patient mit schwerer Allgemeinerkrankung u	13	-,5	,25	1,35762776678777	-,25	-2,46525553357555	2,96525553357555
1184	11.08.1928	1	90	186	nb	<nicht bekannt>	St.p. frustrane HDK Anlage	14,4	3	Patient mit schwerer Allgemeinerkrankung u. Leistungsminderung	12,8	1,6	,25	1,35762776678777	,8	-2,46525553357555	2,96525553357555
1186	04.12.1960	1	56	169	nb	<nicht bekannt>	PH	15,4	2	Patient mit leichter Allgemeinerkrankung	14,6	,800000000000001	,25	1,35762776678777	,4	-2,46525553357555	2,96525553357555
1187	29.05.1959	1	103	179	nb	<nicht bekannt>	Phimose	15,6	3	Patient mit schwerer Allgemeinerkrankung u. Leistungsminderung	15,8	-,200000000000001	,25	1,35762776678777	-,100000000000001	-2,46525553357555	2,96525553357555
1188	06.03.1951	1	85	188	amb	ambulant	Gonarthrose li.	14,3	3	Patient mit schwerer Allgemeinerkrankung u. Leistungsminderung	13	1,3	,25	1,35762776678777	,65	-2,46525553357555	2,96525553357555
1189	06.04.1979	1	78	188	OR	Orthopädie	Riesenzelltumor der SS gen. dext.	14,3	2	Patient mit leichter Allgemeinerkrankung	14,7	-,399999999999999	,25	1,35762776678777	-,199999999999999	-2,46525553357555	2,96525553357555
1192	10.01.1960	1	79	175	nb	<nicht bekannt>	N. Prost.	12,8	2	Patient mit leichter Allgemeinerkrankung	13,1	-,299999999999999	,25	1,35762776678777	-,149999999999999	-2,46525553357555	2,96525553357555
1193	23.10.1928	1	84	174	Uro	Urologie	-ves.	14,2	4	Patient mit schwerer Allgemeinerkrankung u	14,3	-,100000000000001	,25	1,35762776678777	-,0500000000000007	-2,46525553357555	2,96525553357555
1196	17.06.1963	1	80	176	nb	<nicht bekannt>	-ves.	12,6	2	Patient mit leichter Allgemeinerkrankung	12,2	,4	,25	1,35762776678777	,2	-2,46525553357555	2,96525553357555
1198	31.10.1948	1	120	181	nb	<nicht bekannt>	Coxarthrose re.	13,5	3	Patient mit schwerer Allgemeinerkrankung u. Leistungsminderung	14,5	-1	,25	1,35762776678777	-,5	-2,46525553357555	2,96525553357555
1199	23.01.1977	1	85	180	amb	ambulant	Phimose, abgeschl. KW	16,3	1	Normaler	15,8	,5	,25	1,35762776678777	,25	-2,46525553357555	2,96525553357555
1200	15.03.1960	1	85	176	amb	ambulant	St.p. Olecranonosteotomie re.	14,9	2	Patient mit leichter Allgemeinerkrankung	13,7	1,2	,25	1,35762776678777	,600000000000001	-2,46525553357555	2,96525553357555
1202	07.12.1963	1	85	185	nb	<nicht bekannt>	PH	15,7	1	Normaler	15,1	,6	,25	1,35762776678777	,3	-2,46525553357555	2,96525553357555
1207	15.09.1946	1	95	174	amb	ambulant	Infundibulumstein li.	14,4	3	Patient mit schwerer Allgemeinerkrankung u. Leistungsminderung	12,9	1,5	,25	1,35762776678777	,75	-2,46525553357555	2,96525553357555
1208	11.11.1948	1	70	168	nb	<nicht bekannt>	BPH	14,4			13,4	1	,25	1,35762776678777	,5	-2,46525553357555	2,96525553357555
1211	28.03.1948	1	88	176	amb	ambulant	V.a. -ves.	14,2	2	Patient mit leichter Allgemeinerkrankung	15,5	-1,3	,25	1,35762776678777	-,65	-2,46525553357555	2,96525553357555
1217	20.06.1960	1	95	179	nb	<nicht bekannt>	n prostatae	15,4	2	Patient mit leichter Allgemeinerkrankung	13,8	1,6	,25	1,35762776678777	,8	-2,46525553357555	2,96525553357555
1221	19.03.1965	1	82	186	OR	Orthopädie	sekundäre Coxarthrose links	13,7	2	Patient mit leichter Allgemeinerkrankung	14,3	-,600000000000001	,25	1,35762776678777	-,300000000000001	-2,46525553357555	2,96525553357555
1225	22.05.1939	1	84	182	nb	<nicht bekannt>	MM rechtes Ohr	13,1	2	Patient mit leichter Allgemeinerkrankung	12,9	,199999999999999	,25	1,35762776678777	,0999999999999996	-2,46525553357555	2,96525553357555
1231	09.08.1947	1	85	163	Uro	Urologie	Phimose	14,5	4	Patient mit schwerer Allgemeinerkrankung u	17,7	-3,2	,25	1,35762776678777	-1,6	-2,46525553357555	2,96525553357555
1232	07.06.1969	1	100	176	nb	<nicht bekannt>	MM Rücken	15,7	2	Patient mit leichter Allgemeinerkrankung	14,5	1,2	,25	1,35762776678777	,6	-2,46525553357555	2,96525553357555
1233	02.10.1958	1	82	174	nb	<nicht bekannt>	Gonarthrose	14	2	Patient mit leichter Allgemeinerkrankung	14,3	-,300000000000001	,25	1,35762776678777	-,15	-2,46525553357555	2,96525553357555
1235	11.02.1973	1	125	175	nb	<nicht bekannt>	Hern.umbil.	15,1	2	Patient mit leichter Allgemeinerkrankung	14,8	,299999999999999	,25	1,35762776678777	,149999999999999	-2,46525553357555	2,96525553357555
1238	29.05.1948	1	95	176	Uro	Urologie	Blasentumor	15,8	2	Patient mit leichter Allgemeinerkrankung	14,9	,9	,25	1,35762776678777	,45	-2,46525553357555	2,96525553357555
1239	08.11.1971	1	85	192	Uro	Urologie	Atherom am Skrotum	14,2	2	Patient mit leichter Allgemeinerkrankung	13	1,2	,25	1,35762776678777	,6	-2,46525553357555	2,96525553357555
1240	15.07.1939	1	70	170	4B	Plastische Chirurgie	PE-CA Handrücken re.	10,7	3	Patient mit schwerer Allgemeinerkrankung u. Leistungsminderung	10	,699999999999999	,25	1,35762776678777	,35	-2,46525553357555	2,96525553357555
1242	18.12.1971	1	75	170	OR	Orthopädie	IM-Hinterhornläsion Knie re.	16,7	1	Normaler	14,6	2,1	,25	1,35762776678777	1,05	-2,46525553357555	2,96525553357555
1243	10.10.1969	1	106	184	Uro	Urologie	Condylome a.d. Uretermündung	16,1	2	Patient mit leichter Allgemeinerkrankung	15,1	1	,25	1,35762776678777	,500000000000001	-2,46525553357555	2,96525553357555
1244	05.03.1972	1	125	193	nb	<nicht bekannt>	Cholelithiasis	15,3	1	Normaler	14,8	,5	,25	1,35762776678777	,25	-2,46525553357555	2,96525553357555
1245	27.11.1946	1	74	165	Uro	Urologie	BPH	14,3	2	Patient mit leichter Allgemeinerkrankung	13,5	,800000000000001	,25	1,35762776678777	,4	-2,46525553357555	2,96525553357555
1246	21.09.1956	1	76	175	nb	<nicht bekannt>	Coxarthrose links	14,9	1	Normaler	15,6	-,699999999999999	,25	1,35762776678777	-,35	-2,46525553357555	2,96525553357555
1247	17.07.1942	1	77	156	nb	<nicht bekannt>	Gonarthrose rechts	14,9	2	Patient mit leichter Allgemeinerkrankung	14,9	0	,25	1,35762776678777	0	-2,46525553357555	2,96525553357555
1249	15.01.1958	1	92	181	OR	Orthopädie	St.p. HWS-Trauma und Tetraplegie, HWS-Stabilisatio	15,1	2	Patient mit leichter Allgemeinerkrankung	14,2	,9	,25	1,35762776678777	,45	-2,46525553357555	2,96525553357555
1251	16.12.1962	1	84	181	OR	Orthopädie	Coxarthrose li.	14,1	3	Patient mit schwerer Allgemeinerkrankung u. Leistungsminderung	15,2	-1,1	,25	1,35762776678777	-,55	-2,46525553357555	2,96525553357555
1253	10.11.1939	1	90	187	nb	<nicht bekannt>	PH	14,9	2	Patient mit leichter Allgemeinerkrankung	16,7	-1,8	,25	1,35762776678777	-,899999999999999	-2,46525553357555	2,96525553357555
1254	20.01.1987	1	111	188	nb	<nicht bekannt>	Struma nodosa	16,4	1	Normaler	16	,399999999999999	,25	1,35762776678777	,199999999999999	-2,46525553357555	2,96525553357555
1255	22.03.1981	1	105	181	nb	<nicht bekannt>	ACL Ruptur	16,6	1	Normaler	15,6	1	,25	1,35762776678777	,500000000000001	-2,46525553357555	2,96525553357555
1256	22.02.1988	1	75	173	nb	<nicht bekannt>	KahnbeinFraktur rechts	14,8	2	Patient mit leichter Allgemeinerkrankung	16,2	-1,4	,25	1,35762776678777	-,699999999999999	-2,46525553357555	2,96525553357555
1257	07.12.1939	1	70	174	PL	Plastische Chirurgie	PECA Unterkiefer li.	14,3	2	Patient mit leichter Allgemeinerkrankung	14,4	-,0999999999999996	,25	1,35762776678777	-,0499999999999998	-2,46525553357555	2,96525553357555
1258	24.08.1979	1	70	180	OR	Orthopädie	St.p. Patellazuggurtung li.	15,8	1	Normaler	15,1	,700000000000001	,25	1,35762776678777	,350000000000001	-2,46525553357555	2,96525553357555
1259	24.08.1949	1	85	168	nb	<nicht bekannt>	PH	15,6	2	Patient mit leichter Allgemeinerkrankung	15,1	,5	,25	1,35762776678777	,25	-2,46525553357555	2,96525553357555
1261	26.03.1970	1	83	178	nb	<nicht bekannt>	Cutis-lax.gen.	15	2	Patient mit leichter Allgemeinerkrankung	13,2	1,8	,25	1,35762776678777	,9	-2,46525553357555	2,96525553357555
1262	12.12.1990	1	76	178	nb	<nicht bekannt>	Z.n USCH Fraktur links	16,7	1	Normaler	13,2	3,5	,25	1,35762776678777	1,75	-2,46525553357555	2,96525553357555
1263	25.07.2000	1	97	160	nb	<nicht bekannt>	Transsex	17,5	2	Patient mit leichter Allgemeinerkrankung	16,1	1,4	,25	1,35762776678777	,699999999999999	-2,46525553357555	2,96525553357555
1269	19.04.1981	1	72	172	nb	<nicht bekannt>	HR-Striktur	14,4	1	Normaler	14,8	-,4	,25	1,35762776678777	-,2	-2,46525553357555	2,96525553357555
1272	12.01.1943	1	72	170	Uro	Urologie	Expansion am li. unteren Nierenpol	15,1	3	Patient mit schwerer Allgemeinerkrankung u. Leistungsminderung	14,7	,4	,25	1,35762776678777	,2	-2,46525553357555	2,96525553357555
1274	06.11.1952	1	93	171	OR	Orthopädie	deg. Innenmeniskusläsion re./Daumen re.	14,9	2	Patient mit leichter Allgemeinerkrankung	17,7	-2,8	,25	1,35762776678777	-1,4	-2,46525553357555	2,96525553357555
1276	17.04.1978	1	84	174	4B	Plastische Chirurgie	St.p. Abdominoplastik	14,3	2	Patient mit leichter Allgemeinerkrankung	14,8	-,5	,25	1,35762776678777	-,25	-2,46525553357555	2,96525553357555
1279	05.02.1948	1	62	172	Uro	Urologie	PH	13	1	Normaler	12,4	,6	,25	1,35762776678777	,3	-2,46525553357555	2,96525553357555
1284	13.10.1967	1	133	180	5C	5C	Cholezystolithiasis	14,2	2	Patient mit leichter Allgemeinerkrankung	16	-1,8	,25	1,35762776678777	-,9	-2,46525553357555	2,96525553357555
1	08.08.1940	2	64	160	nb	<nicht bekannt>	Coxarthrose re.	8	3	Patient mit schwerer Allgemeinerkrankung u. Leistungsminderung	10,1	-2,1	-,421666666666667	1,38853978752053	-1,05	-3,19874624170773	2,3554129083744
2	20.12.1941	2	62	162	OR	Orthopädie	Coxarthrose re.	8,6	2	Patient mit leichter Allgemeinerkrankung	10,4	-1,8	-,421666666666667	1,38853978752053	-,9	-3,19874624170773	2,3554129083744
3	09.05.1989	2	58	178	nb	<nicht bekannt>	Plazentarest	8,8	3	Patient mit schwerer Allgemeinerkrankung u. Leistungsminderung	11,3	-2,5	-,421666666666667	1,38853978752053	-1,25	-3,19874624170773	2,3554129083744
4	04.04.1989	2	72	165	PL	Plastische Chirurgie	Defekt UA li. nach Spritzenabszess	9,7	2	Patient mit leichter Allgemeinerkrankung	11,9	-2,2	-,421666666666667	1,38853978752053	-1,1	-3,19874624170773	2,3554129083744
5	10.04.1976	2	62	161	nb	<nicht bekannt>	N. cervicis IIIc, postentzündl. Adnextu li	9,8	2	Patient mit leichter Allgemeinerkrankung	10,4	-,6	-,421666666666667	1,38853978752053	-,3	-3,19874624170773	2,3554129083744
6	06.01.1972	2	50	164	nb	<nicht bekannt>	Mamma CA re	9,9	2	Patient mit leichter Allgemeinerkrankung	12,7	-2,8	-,421666666666667	1,38853978752053	-1,4	-3,19874624170773	2,3554129083744
7	08.10.1948	2	58	158	nb	<nicht bekannt>	V.a. Uterussarkom IIIc	10,2	3	Patient mit schwerer Allgemeinerkrankung u. Leistungsminderung	11,1	-,9	-,421666666666667	1,38853978752053	-,45	-3,19874624170773	2,3554129083744
8	21.04.1949	2	90	170	Uro	Urologie	Schrumpfblase	10,3	3	Patient mit schwerer Allgemeinerkrankung u. Leistungsminderung	14,6	-4,3	-,421666666666667	1,38853978752053	-2,15	-3,19874624170773	2,3554129083744
10	01.03.1957	2	75	153	nb	<nicht bekannt>	N. ovarii IIIc	10,5	3	Patient mit schwerer Allgemeinerkrankung u. Leistungsminderung	12,4	-1,9	-,421666666666667	1,38853978752053	-,95	-3,19874624170773	2,3554129083744
12	27.12.1986	2	64	167	nb	<nicht bekannt>	Schleimpfopfabgang, Zwillingsgrav. Thrombozytopeni	10,7	2	Patient mit leichter Allgemeinerkrankung	15,3	-4,6	-,421666666666667	1,38853978752053	-2,3	-3,19874624170773	2,3554129083744
15	20.10.1934	2	74	162	nb	<nicht bekannt>	CTS	11,1	2	Patient mit leichter Allgemeinerkrankung	10,9	,199999999999999	-,421666666666667	1,38853978752053	,0999999999999996	-3,19874624170773	2,3554129083744
16	15.10.1939	2	60	165	Uro	Urologie	Nierentumor li.	11,2	3	Patient mit schwerer Allgemeinerkrankung u. Leistungsminderung	11,8	-,600000000000001	-,421666666666667	1,38853978752053	-,300000000000001	-3,19874624170773	2,3554129083744
17	24.05.1969	2	82	160	nb	<nicht bekannt>	Uterus myomatosus	11,2	2	Patient mit leichter Allgemeinerkrankung	12,5	-1,3	-,421666666666667	1,38853978752053	-,65	-3,19874624170773	2,3554129083744
18	10.11.1966	2	70	176	nb	<nicht bekannt>	MammaCa re, Z.n. NACT	11,3	2	Patient mit leichter Allgemeinerkrankung	13,4	-2,1	-,421666666666667	1,38853978752053	-1,05	-3,19874624170773	2,3554129083744
19	23.04.1940	2	74	158	Uro	Urologie	Blasenpapillom	11,3	3	Patient mit schwerer Allgemeinerkrankung u. Leistungsminderung	13,7	-2,4	-,421666666666667	1,38853978752053	-1,2	-3,19874624170773	2,3554129083744
21	16.09.1969	2	73	169	OR	Orthopädie	Coxarthrose re.	11,3	1	Normaler	11,4	-,0999999999999996	-,421666666666667	1,38853978752053	-,0499999999999998	-3,19874624170773	2,3554129083744
22	19.03.1944	2	70	167	nb	<nicht bekannt>	Gonarthrose rechts	11,4	3	Patient mit schwerer Allgemeinerkrankung u. Leistungsminderung	10,5	,9	-,421666666666667	1,38853978752053	,45	-3,19874624170773	2,3554129083744
24	15.08.1982	2	77	179	nb	<nicht bekannt>	Zwerchfellhernie li des Kindes	11,5	2	Patient mit leichter Allgemeinerkrankung	11,9	-,4	-,421666666666667	1,38853978752053	-,2	-3,19874624170773	2,3554129083744
25	21.04.1970	2	53	165	nb	<nicht bekannt>	Coxarthrose	11,5	2	Patient mit leichter Allgemeinerkrankung	11,4	,0999999999999996	-,421666666666667	1,38853978752053	,0499999999999998	-3,19874624170773	2,3554129083744
26	25.01.1982	2	77	160	nb	<nicht bekannt>	Mammaasymmetrie und Cutis laxa OA bds.	11,6	2	Patient mit leichter Allgemeinerkrankung	13,4	-1,8	-,421666666666667	1,38853978752053	-,9	-3,19874624170773	2,3554129083744
28	23.05.1948	2	59	163	OR	Orthopädie	Coxarthrose li.	11,6	2	Patient mit leichter Allgemeinerkrankung	11,2	,4	-,421666666666667	1,38853978752053	,2	-3,19874624170773	2,3554129083744
29	24.07.1960	2	77	170	nb	<nicht bekannt>	DCIS	11,8	2	Patient mit leichter Allgemeinerkrankung	12,5	-,699999999999999	-,421666666666667	1,38853978752053	-,35	-3,19874624170773	2,3554129083744
30	08.08.1977	2	58	170	nb	<nicht bekannt>	Tumor dist. Radius li.	11,8	2	Patient mit leichter Allgemeinerkrankung	13,9	-2,1	-,421666666666667	1,38853978752053	-1,05	-3,19874624170773	2,3554129083744
32	17.01.1991	2	72	178	Geb1	Gebär 1	V.a. Zerfixinsuff., Vasa Praevia	11,9	2	Patient mit leichter Allgemeinerkrankung	14,6	-2,7	-,421666666666667	1,38853978752053	-1,35	-3,19874624170773	2,3554129083744
33	03.07.1950	2	78	172	nb	<nicht bekannt>	Lebermetastase	11,9	2	Patient mit leichter Allgemeinerkrankung	12	-,0999999999999996	-,421666666666667	1,38853978752053	-,0499999999999998	-3,19874624170773	2,3554129083744
34	10.11.1989	2	67	167	nb	<nicht bekannt>	Narbenkorrektur bei St. p. Comustio	12	2	Patient mit leichter Allgemeinerkrankung	14,3	-2,3	-,421666666666667	1,38853978752053	-1,15	-3,19874624170773	2,3554129083744
35	09.10.1948	2	51	168	Uro	Urologie	Nephrolith. re.	12	2	Patient mit leichter Allgemeinerkrankung	13,1	-1,1	-,421666666666667	1,38853978752053	-,55	-3,19874624170773	2,3554129083744
36	29.09.1937	2	58	160	nb	<nicht bekannt>	n ves.	12,1	3	Patient mit schwerer Allgemeinerkrankung u. Leistungsminderung	12,3	-,200000000000001	-,421666666666667	1,38853978752053	-,100000000000001	-3,19874624170773	2,3554129083744
37	08.11.1980	2	73	160	nb	<nicht bekannt>	Zyste 9cm kl. Becken	12,1	2	Patient mit leichter Allgemeinerkrankung	12	,0999999999999996	-,421666666666667	1,38853978752053	,0499999999999998	-3,19874624170773	2,3554129083744
38	20.11.1948	2	67	155	PL	Plastische Chirurgie	V.a. Rupt. Beugesehne dig V man.dext.	12,2	2	Patient mit leichter Allgemeinerkrankung	12,8	-,600000000000001	-,421666666666667	1,38853978752053	-,300000000000001	-3,19874624170773	2,3554129083744
39	02.04.1938	2	0		nb	<nicht bekannt>	N. vesicae	12,3	3	Patient mit schwerer Allgemeinerkrankung u. Leistungsminderung	14,6	-2,3	-,421666666666667	1,38853978752053	-1,15	-3,19874624170773	2,3554129083744
42	21.03.1959	2	57	163	PL	Plastische Chirurgie	MM Plantar re.	12,4	2	Patient mit leichter Allgemeinerkrankung	14,3	-1,9	-,421666666666667	1,38853978752053	-,95	-3,19874624170773	2,3554129083744
43	30.05.1973	2	52	160	TX	TX	Rez.Mamma-CA li.	12,4	2	Patient mit leichter Allgemeinerkrankung	10,9	1,5	-,421666666666667	1,38853978752053	,75	-3,19874624170773	2,3554129083744
44	21.09.1964	2	71,5	150	Uro	Urologie	Reflux re. Ureter	12,4	3	Patient mit schwerer Allgemeinerkrankung u. Leistungsminderung	12	,4	-,421666666666667	1,38853978752053	,2	-3,19874624170773	2,3554129083744
46	25.05.2000	2	84	170	OR	Orthopädie	SL Bandläsion li	12,5	1	Normaler	12,7	-,199999999999999	-,421666666666667	1,38853978752053	-,0999999999999996	-3,19874624170773	2,3554129083744
47	23.07.1956	2	96	162	OR	Orthopädie	Hüftkopfnekrose rechts	12,5	3	Patient mit schwerer Allgemeinerkrankung u. Leistungsminderung	12,2	,300000000000001	-,421666666666667	1,38853978752053	,15	-3,19874624170773	2,3554129083744
48	25.08.1981	2	72	167	4B	Plastische Chirurgie	Mammahyperplasie	12,5	2	Patient mit leichter Allgemeinerkrankung	13,6	-1,1	-,421666666666667	1,38853978752053	-,55	-3,19874624170773	2,3554129083744
51	28.08.1953	2	82	165	OR	Orthopädie	Gonarthrose re.	12,6	2	Patient mit leichter Allgemeinerkrankung	12,6	0	-,421666666666667	1,38853978752053	0	-3,19874624170773	2,3554129083744
52	08.11.1974	2	54	174	PL	Plastische Chirurgie	Kapselfibrose bds.	12,6	2	Patient mit leichter Allgemeinerkrankung	16,5	-3,9	-,421666666666667	1,38853978752053	-1,95	-3,19874624170773	2,3554129083744
53	11.07.1958	2	70	168	nb	<nicht bekannt>	PAP III-IV, CINI, HP pos.	12,6	2	Patient mit leichter Allgemeinerkrankung	13,6	-1	-,421666666666667	1,38853978752053	-,5	-3,19874624170773	2,3554129083744
54	14.10.1982	2	69	170	nb	<nicht bekannt>	Kapselfibrose re.	12,7	2	Patient mit leichter Allgemeinerkrankung	13,3	-,600000000000001	-,421666666666667	1,38853978752053	-,300000000000001	-3,19874624170773	2,3554129083744
55	31.01.1939	2	67	160	Uro	Urologie	St.p. N.ves.	12,7	2	Patient mit leichter Allgemeinerkrankung	12,6	,0999999999999996	-,421666666666667	1,38853978752053	,0499999999999998	-3,19874624170773	2,3554129083744
56	09.02.1986	2	66	156	4B	Plastische Chirurgie	Cutis laxa generalisata	12,7	1	Normaler	13,9	-1,2	-,421666666666667	1,38853978752053	-,600000000000001	-3,19874624170773	2,3554129083744
57	06.05.1968	2	116	165	OR	Orthopädie	V.a. Reinfekt Kniegelenksrev.-Prothese re.	12,7	2	Patient mit leichter Allgemeinerkrankung	13,3	-,600000000000001	-,421666666666667	1,38853978752053	-,300000000000001	-3,19874624170773	2,3554129083744
58	21.10.1962	2	80	170	nb	<nicht bekannt>	St. p. Bauchdeckenplastik Vernarbungsstörung	12,7	3	Patient mit schwerer Allgemeinerkrankung u. Leistungsminderung	12,8	-,100000000000001	-,421666666666667	1,38853978752053	-,0500000000000007	-3,19874624170773	2,3554129083744
60	13.09.1933	2	62	159	nb	<nicht bekannt>	Coxarthrose	12,8	2	Patient mit leichter Allgemeinerkrankung	10,1	2,7	-,421666666666667	1,38853978752053	1,35	-3,19874624170773	2,3554129083744
61	21.07.1981	2	51	175	OR	Orthopädie	Patellalux. li.	12,8	1	Normaler	14,6	-1,8	-,421666666666667	1,38853978752053	-,899999999999999	-3,19874624170773	2,3554129083744
62	04.07.1966	2	94	167	nb	<nicht bekannt>	Hallux valgus li	12,8	2	Patient mit leichter Allgemeinerkrankung	14,7	-1,9	-,421666666666667	1,38853978752053	-,949999999999999	-3,19874624170773	2,3554129083744
63	04.12.1977	2	96	173	Uro	Urologie	Belastungsinkontinenz	12,8	2	Patient mit leichter Allgemeinerkrankung	14,7	-1,9	-,421666666666667	1,38853978752053	-,949999999999999	-3,19874624170773	2,3554129083744
64	14.10.1975	2	65	171	nb	<nicht bekannt>	Hypermenorrhoe	12,9	2	Patient mit leichter Allgemeinerkrankung	12,6	,300000000000001	-,421666666666667	1,38853978752053	,15	-3,19874624170773	2,3554129083744
65	19.03.1958	2	61	170	nb	<nicht bekannt>	Rhizartrose re.	12,9	2	Patient mit leichter Allgemeinerkrankung	15,1	-2,2	-,421666666666667	1,38853978752053	-1,1	-3,19874624170773	2,3554129083744
67	12.05.1947	2	68	159	nb	<nicht bekannt>	Urothel-CA Ureter li	12,9	2	Patient mit leichter Allgemeinerkrankung	15,6	-2,7	-,421666666666667	1,38853978752053	-1,35	-3,19874624170773	2,3554129083744
68	20.12.1970	2	61	170	PL	Plastische Chirurgie	St.p. Ablatio bds.	13	2	Patient mit leichter Allgemeinerkrankung	11	2	-,421666666666667	1,38853978752053	1	-3,19874624170773	2,3554129083744
69	25.04.1949	2	57	151	nb	<nicht bekannt>	Coxarthrose li	13	2	Patient mit leichter Allgemeinerkrankung	12,8	,199999999999999	-,421666666666667	1,38853978752053	,0999999999999996	-3,19874624170773	2,3554129083744
70	08.06.1943	2	67	167	nb	<nicht bekannt>	Prolabierte Zystozele	13	3	Patient mit schwerer Allgemeinerkrankung u. Leistungsminderung	14,2	-1,2	-,421666666666667	1,38853978752053	-,6	-3,19874624170773	2,3554129083744
71	11.06.1955	2	52	153	OR	Orthopädie	Coxarthrose	13	1	Normaler	12,8	,199999999999999	-,421666666666667	1,38853978752053	,0999999999999996	-3,19874624170773	2,3554129083744
72	28.10.1977	2	54	162	4B	Plastische Chirurgie	St.p. Ablatio mam. sin. + Rekonstr.	13	2	Patient mit leichter Allgemeinerkrankung	14,5	-1,5	-,421666666666667	1,38853978752053	-,75	-3,19874624170773	2,3554129083744
73	07.03.1961	2	76	168	Gyn1	Gyn 1	Labienabszess	13	2	Patient mit leichter Allgemeinerkrankung	12,5	,5	-,421666666666667	1,38853978752053	,25	-3,19874624170773	2,3554129083744
74	27.04.1968	2	63	165	OR	Orthopädie	Rhizartrose li.	13,1	2	Patient mit leichter Allgemeinerkrankung	11,9	1,2	-,421666666666667	1,38853978752053	,6	-3,19874624170773	2,3554129083744
75	30.07.1994	2	48	163	OR	Orthopädie	St.p. SH-Verschraubung li.	13,1	1	Normaler	14,2	-1,1	-,421666666666667	1,38853978752053	-,55	-3,19874624170773	2,3554129083744
76	21.12.1946	2	70	163	OR	Orthopädie	Lockerung KTEP links	13,1	3	Patient mit schwerer Allgemeinerkrankung u. Leistungsminderung	13,3	-,200000000000001	-,421666666666667	1,38853978752053	-,100000000000001	-3,19874624170773	2,3554129083744
77	04.11.1940	2	59	158	nb	<nicht bekannt>	Diskusprolaps C3/4	13,1	3	Patient mit schwerer Allgemeinerkrankung u. Leistungsminderung	12,2	,9	-,421666666666667	1,38853978752053	,45	-3,19874624170773	2,3554129083744
78	25.09.1988	2	120	175	4B	Plastische Chirurgie	Lipödem OA u. OS	13,1	3	Patient mit schwerer Allgemeinerkrankung u. Leistungsminderung	14,3	-1,2	-,421666666666667	1,38853978752053	-,600000000000001	-3,19874624170773	2,3554129083744
79	14.03.1971	2	146	168	5B	5B	H.umb.	13,1	3	Patient mit schwerer Allgemeinerkrankung u. Leistungsminderung	14,8	-1,7	-,421666666666667	1,38853978752053	-,850000000000001	-3,19874624170773	2,3554129083744
80	16.08.1949	2	56	166	OR	Orthopädie	Coxarthrose re.	13,1	1	Normaler	12,1	1	-,421666666666667	1,38853978752053	,5	-3,19874624170773	2,3554129083744
81	18.01.1991	2	62	170	4B	Plastische Chirurgie	behinderte Nasenatmung, Septumschiefstand	13,1	1	Normaler	13,7	-,6	-,421666666666667	1,38853978752053	-,3	-3,19874624170773	2,3554129083744
82	16.01.1968	2	77	169	OR	Orthopädie	Anschlussdegen. L3/L4	13,1	2	Patient mit leichter Allgemeinerkrankung	15,7	-2,6	-,421666666666667	1,38853978752053	-1,3	-3,19874624170773	2,3554129083744
83	23.02.1989	2	65	168	4B	Plastische Chirurgie	Cutix lax.	13,1	1	Normaler	13,5	-,4	-,421666666666667	1,38853978752053	-,2	-3,19874624170773	2,3554129083744
84	14.10.1957	2	53	160	nb	<nicht bekannt>	N. vesicae	13,1	2	Patient mit leichter Allgemeinerkrankung	14,4	-1,3	-,421666666666667	1,38853978752053	-,65	-3,19874624170773	2,3554129083744
85	23.05.1966	2	68	176	OR	Orthopädie	St.p. Becken#	13,1	2	Patient mit leichter Allgemeinerkrankung	13	,0999999999999996	-,421666666666667	1,38853978752053	,0499999999999998	-3,19874624170773	2,3554129083744
86	08.10.1932	2	70	162	OR	Orthopädie	Gonarthrose re.	13,1	3	Patient mit schwerer Allgemeinerkrankung u. Leistungsminderung	15,7	-2,6	-,421666666666667	1,38853978752053	-1,3	-3,19874624170773	2,3554129083744
87	12.04.1976	2	48	161	nb	<nicht bekannt>	Ovarialzyste li, Dysmenorrhoe	13,1	1	Normaler	14,8	-1,7	-,421666666666667	1,38853978752053	-,850000000000001	-3,19874624170773	2,3554129083744
89	11.06.1944	2	75	172	nb	<nicht bekannt>	Lockerung Knie TEP re Femurteil	13,2	3	Patient mit schwerer Allgemeinerkrankung u. Leistungsminderung	13,9	-,700000000000001	-,421666666666667	1,38853978752053	-,350000000000001	-3,19874624170773	2,3554129083744
91	04.10.1965	2	55	159	nb	<nicht bekannt>	Coxarthrose rechts	13,2	2	Patient mit leichter Allgemeinerkrankung	15,4	-2,2	-,421666666666667	1,38853978752053	-1,1	-3,19874624170773	2,3554129083744
92	17.06.1952	2	120	159	4B	Plastische Chirurgie	Angiosarkom hochparietal u. temp. li.	13,2	4	Patient mit schwerer Allgemeinerkrankung u	13,4	-,200000000000001	-,421666666666667	1,38853978752053	-,100000000000001	-3,19874624170773	2,3554129083744
93	03.04.1953	2	69	169	PL	Plastische Chirurgie	Mammahyperplasie bds.	13,2	2	Patient mit leichter Allgemeinerkrankung	14,9	-1,7	-,421666666666667	1,38853978752053	-,850000000000001	-3,19874624170773	2,3554129083744
95	15.07.1962	2	93	165	nb	<nicht bekannt>	Nephrolithiasis	13,2	3	Patient mit schwerer Allgemeinerkrankung u. Leistungsminderung	13,8	-,600000000000001	-,421666666666667	1,38853978752053	-,300000000000001	-3,19874624170773	2,3554129083744
96	20.03.1944	2	62	155	OR	Orthopädie	Coxarthrose li.	13,2	2	Patient mit leichter Allgemeinerkrankung	14,8	-1,6	-,421666666666667	1,38853978752053	-,800000000000001	-3,19874624170773	2,3554129083744
98	24.04.1940	2	79	168	nb	<nicht bekannt>	CTS li	13,3	2	Patient mit leichter Allgemeinerkrankung	14,4	-1,1	-,421666666666667	1,38853978752053	-,55	-3,19874624170773	2,3554129083744
100	01.10.1977	2	76	172	nb	<nicht bekannt>	Großer kalter Knoten SD li	13,3	2	Patient mit leichter Allgemeinerkrankung	13,9	-,6	-,421666666666667	1,38853978752053	-,3	-3,19874624170773	2,3554129083744
101	23.11.1941	2	63	163	OR	Orthopädie	Gonarthrose re.	13,3	2	Patient mit leichter Allgemeinerkrankung	14,4	-1,1	-,421666666666667	1,38853978752053	-,55	-3,19874624170773	2,3554129083744
102	27.09.1942	2	63	166	OR	Orthopädie	Coxarthrose re.	13,3	3	Patient mit schwerer Allgemeinerkrankung u. Leistungsminderung	16,2	-2,9	-,421666666666667	1,38853978752053	-1,45	-3,19874624170773	2,3554129083744
104	23.02.1969	2	72	162	5B	5B	Mammahyperplasie	13,3	1	Normaler	13,3	0	-,421666666666667	1,38853978752053	0	-3,19874624170773	2,3554129083744
105	25.04.1949	2	56	156	nb	<nicht bekannt>	Mamma-CA	13,4	2	Patient mit leichter Allgemeinerkrankung	12,9	,5	-,421666666666667	1,38853978752053	,25	-3,19874624170773	2,3554129083744
106	21.11.1967	2	0		nb	<nicht bekannt>		13,4	2	Patient mit leichter Allgemeinerkrankung	12,2	1,2	-,421666666666667	1,38853978752053	,600000000000001	-3,19874624170773	2,3554129083744
107	14.07.1991	2	73	167	4B	Plastische Chirurgie	Cutis laxa gen.	13,4	1	Normaler	13,5	-,0999999999999996	-,421666666666667	1,38853978752053	-,0499999999999998	-3,19874624170773	2,3554129083744
111	31.08.1940	2	85	174	OR	Orthopädie	Rhitzarthrose bds.	13,4	3	Patient mit schwerer Allgemeinerkrankung u. Leistungsminderung	13,9	-,5	-,421666666666667	1,38853978752053	-,25	-3,19874624170773	2,3554129083744
114	11.07.1940	2	70	169	PL	Plastische Chirurgie	Wunddefekt re. UA	13,5	2	Patient mit leichter Allgemeinerkrankung	12,3	1,2	-,421666666666667	1,38853978752053	,6	-3,19874624170773	2,3554129083744
116	25.02.1977	2	104	176	Uro	Urologie	Ureterocele re	13,5	2	Patient mit leichter Allgemeinerkrankung	14,7	-1,2	-,421666666666667	1,38853978752053	-,6	-3,19874624170773	2,3554129083744
118	12.08.1985	2	71	173	nb	<nicht bekannt>	TU Axilla rechts	13,5	2	Patient mit leichter Allgemeinerkrankung	13,9	-,4	-,421666666666667	1,38853978752053	-,2	-3,19874624170773	2,3554129083744
119	26.05.2000	2	63	165	nb	<nicht bekannt>	Brustfehlbildung bds.	13,5	1	Normaler	14,4	-,9	-,421666666666667	1,38853978752053	-,45	-3,19874624170773	2,3554129083744
120	28.08.1957	2	60	165	OR	Orthopädie	Rhizarthrose li.	13,6	2	Patient mit leichter Allgemeinerkrankung	13,1	,5	-,421666666666667	1,38853978752053	,25	-3,19874624170773	2,3554129083744
121	27.09.1971	2	62	170	5B	5B	BRADS IV SS Läsion li. mamma	13,6	1	Normaler	14,4	-,800000000000001	-,421666666666667	1,38853978752053	-,4	-3,19874624170773	2,3554129083744
122	16.07.1954	2	63	167	nb	<nicht bekannt>	Coxarthrose li	13,7	2	Patient mit leichter Allgemeinerkrankung	13,3	,399999999999999	-,421666666666667	1,38853978752053	,199999999999999	-3,19874624170773	2,3554129083744
124	11.05.1941	2	66	158	TX	TX	RV RS Erhöhung, TRINS II, ERI	13,7	3	Patient mit schwerer Allgemeinerkrankung u. Leistungsminderung	13	,699999999999999	-,421666666666667	1,38853978752053	,35	-3,19874624170773	2,3554129083744
125	27.05.1990	2	0		nb	<nicht bekannt>	kindliche Indikation	13,7	3	Patient mit schwerer Allgemeinerkrankung u. Leistungsminderung	15,4	-1,7	-,421666666666667	1,38853978752053	-,850000000000001	-3,19874624170773	2,3554129083744
126	31.01.1953	2	56	153	nb	<nicht bekannt>	Mamma-CA li	13,7	2	Patient mit leichter Allgemeinerkrankung	16,3	-2,6	-,421666666666667	1,38853978752053	-1,3	-3,19874624170773	2,3554129083744
128	07.07.1980	2	82	175	PL	Plastische Chirurgie	Z.n. Abd.Plastik, Dogear	13,7	1	Normaler	14,4	-,700000000000001	-,421666666666667	1,38853978752053	-,350000000000001	-3,19874624170773	2,3554129083744
129	14.10.1984	2	89	176	Geb1	Gebär 1	Grav.	13,7	2	Patient mit leichter Allgemeinerkrankung	16,1	-2,4	-,421666666666667	1,38853978752053	-1,2	-3,19874624170773	2,3554129083744
130	15.08.1969	2	59	172	PL	Plastische Chirurgie	Z.n. Brustrekonstr.+Expanderproth.	13,7	2	Patient mit leichter Allgemeinerkrankung	12,5	1,2	-,421666666666667	1,38853978752053	,6	-3,19874624170773	2,3554129083744
131	09.04.1941	2	56	162	OR	Orthopädie	Coxarthrose li.	13,8	2	Patient mit leichter Allgemeinerkrankung	15	-1,2	-,421666666666667	1,38853978752053	-,6	-3,19874624170773	2,3554129083744
133	15.08.1973	2	80	165	PL	Plastische Chirurgie	Z.n RBS dig III man.dext.	13,8	1	Normaler	12,6	1,2	-,421666666666667	1,38853978752053	,600000000000001	-3,19874624170773	2,3554129083744
135	04.03.1958	2	63	160	Uro	Urologie	Expansion li. Niere	13,8	2	Patient mit leichter Allgemeinerkrankung	13,2	,600000000000001	-,421666666666667	1,38853978752053	,300000000000001	-3,19874624170773	2,3554129083744
136	16.05.1960	2	63	167	nb	<nicht bekannt>	Analfissur	13,8	2	Patient mit leichter Allgemeinerkrankung	15,3	-1,5	-,421666666666667	1,38853978752053	-,75	-3,19874624170773	2,3554129083744
138	07.03.1965	2	60	155	nb	<nicht bekannt>	Mammahyperplasie bds	13,8	2	Patient mit leichter Allgemeinerkrankung	14,3	-,5	-,421666666666667	1,38853978752053	-,25	-3,19874624170773	2,3554129083744
139	03.06.1947	2	80	166	OR	Orthopädie	Lockerung KTEP re.	13,8	3	Patient mit schwerer Allgemeinerkrankung u. Leistungsminderung	13	,800000000000001	-,421666666666667	1,38853978752053	,4	-3,19874624170773	2,3554129083744
140	02.04.1963	2	105	160	OR	Orthopädie	Coxarthrose re.	13,9	3	Patient mit schwerer Allgemeinerkrankung u. Leistungsminderung	14,9	-1	-,421666666666667	1,38853978752053	-,5	-3,19874624170773	2,3554129083744
142	04.02.1945	2	53	159	OR	Orthopädie	Coxarthrose li.	13,9	2	Patient mit leichter Allgemeinerkrankung	11,8	2,1	-,421666666666667	1,38853978752053	1,05	-3,19874624170773	2,3554129083744
143	27.05.1948	2	83	162	PL	Plastische Chirurgie	Mammakarzinom links	13,9	2	Patient mit leichter Allgemeinerkrankung	14,1	-,199999999999999	-,421666666666667	1,38853978752053	-,0999999999999996	-3,19874624170773	2,3554129083744
144	01.07.1968	2	92	165	OR	Orthopädie	Z.n. ORIF bimal. dext.	13,9	2	Patient mit leichter Allgemeinerkrankung	14,6	-,699999999999999	-,421666666666667	1,38853978752053	-,35	-3,19874624170773	2,3554129083744
147	04.07.1961	2	85	165	OR	Orthopädie	Coxarthrose li.	14	2	Patient mit leichter Allgemeinerkrankung	13	1	-,421666666666667	1,38853978752053	,5	-3,19874624170773	2,3554129083744
148	29.09.1935	2	100	158	OR	Orthopädie	Coxarthrose re.	14	3	Patient mit schwerer Allgemeinerkrankung u. Leistungsminderung	15,3	-1,3	-,421666666666667	1,38853978752053	-,65	-3,19874624170773	2,3554129083744
150	06.09.1962	2	78	174	nb	<nicht bekannt>	Coxarthrose bds.	14	2	Patient mit leichter Allgemeinerkrankung	14,1	-,0999999999999996	-,421666666666667	1,38853978752053	-,0499999999999998	-3,19874624170773	2,3554129083744
155	19.02.1953	2	65	161	OR	Orthopädie	Coxarthrose re.	14	2	Patient mit leichter Allgemeinerkrankung	12,5	1,5	-,421666666666667	1,38853978752053	,75	-3,19874624170773	2,3554129083744
157	05.01.1963	2	85	170	nb	<nicht bekannt>	Gonarthrose li.	14,1	2	Patient mit leichter Allgemeinerkrankung	15,3	-1,2	-,421666666666667	1,38853978752053	-,600000000000001	-3,19874624170773	2,3554129083744
161	31.07.1946	2	47	156	OR	Orthopädie	Dysplasiecoxarthrose re.	14,1	2	Patient mit leichter Allgemeinerkrankung	13,3	,799999999999999	-,421666666666667	1,38853978752053	,399999999999999	-3,19874624170773	2,3554129083744
163	10.12.1951	2	81	170	OR	Orthopädie	Coxarthrose li.	14,1	3	Patient mit schwerer Allgemeinerkrankung u. Leistungsminderung	16,1	-2	-,421666666666667	1,38853978752053	-1	-3,19874624170773	2,3554129083744
166	16.10.1959	2	74	173	4B	Plastische Chirurgie	Z.n. Ablatio Mamma sin.	14,1	2	Patient mit leichter Allgemeinerkrankung	15,2	-1,1	-,421666666666667	1,38853978752053	-,55	-3,19874624170773	2,3554129083744
171	16.11.1958	2	64	158	nb	<nicht bekannt>	Gonarthrose	14,2	2	Patient mit leichter Allgemeinerkrankung	13,5	,699999999999999	-,421666666666667	1,38853978752053	,35	-3,19874624170773	2,3554129083744
173	15.03.1955	2	82	165	OR	Orthopädie	Anschlußdegeneration b. Z.n. dors. Dese	14,2	2	Patient mit leichter Allgemeinerkrankung	12,8	1,4	-,421666666666667	1,38853978752053	,699999999999999	-3,19874624170773	2,3554129083744
176	14.12.1965	2	74	170	nb	<nicht bekannt>	Nierenzyste	14,2	2	Patient mit leichter Allgemeinerkrankung	13,1	1,1	-,421666666666667	1,38853978752053	,55	-3,19874624170773	2,3554129083744
177	31.10.1951	2	65,1	163	OR	Orthopädie	Anschlussdegeneration L1/L2	14,2	3	Patient mit schwerer Allgemeinerkrankung u. Leistungsminderung	16	-1,8	-,421666666666667	1,38853978752053	-,9	-3,19874624170773	2,3554129083744
178	21.11.1990	2	54	158	PL	Plastische Chirurgie	Cut. lax.	14,2	2	Patient mit leichter Allgemeinerkrankung	13	1,2	-,421666666666667	1,38853978752053	,6	-3,19874624170773	2,3554129083744
179	18.04.1956	2	104	160	PL	Plastische Chirurgie	Oberliddermatoch.,Rhinophym, mult. Dermatofibr.	14,2	2	Patient mit leichter Allgemeinerkrankung	14,8	-,600000000000001	-,421666666666667	1,38853978752053	-,300000000000001	-3,19874624170773	2,3554129083744
181	12.01.1996	2	55	165	PL	Plastische Chirurgie	HG-Ganglion-Rezidiv links	14,2	1	Normaler	12,9	1,3	-,421666666666667	1,38853978752053	,649999999999999	-3,19874624170773	2,3554129083744
184	22.02.1987	2	64	163	5B	5B	Condylomata acuminata perianal	14,3	1	Normaler	12,7	1,6	-,421666666666667	1,38853978752053	,800000000000001	-3,19874624170773	2,3554129083744
189	23.09.1990	2	61	158	nb	<nicht bekannt>	prim Sterilität, Zystenentfernung	14,3	1	Normaler	14,6	-,299999999999999	-,421666666666667	1,38853978752053	-,149999999999999	-3,19874624170773	2,3554129083744
190	06.02.1947	2	50	165	5B	5B	euthyreote Struma nod.	14,3	2	Patient mit leichter Allgemeinerkrankung	14,6	-,299999999999999	-,421666666666667	1,38853978752053	-,149999999999999	-3,19874624170773	2,3554129083744
191	21.04.1943	2	77	165	OR	Orthopädie	Gonarthrose li.	14,3	2	Patient mit leichter Allgemeinerkrankung	12,7	1,6	-,421666666666667	1,38853978752053	,800000000000001	-3,19874624170773	2,3554129083744
192	02.12.1977	2	69	167	nb	<nicht bekannt>	V.a. Endometriosezyste	14,3	2	Patient mit leichter Allgemeinerkrankung	12,9	1,4	-,421666666666667	1,38853978752053	,7	-3,19874624170773	2,3554129083744
193	09.11.1950	2	72	168	OR	Orthopädie	Gonarthrose li.	14,3	1	Normaler	14,7	-,399999999999999	-,421666666666667	1,38853978752053	-,199999999999999	-3,19874624170773	2,3554129083744
195	26.07.1953	2	79	164	Uro	Urologie	TUS li, JJ li	14,4	2	Patient mit leichter Allgemeinerkrankung	14,9	-,5	-,421666666666667	1,38853978752053	-,25	-3,19874624170773	2,3554129083744
196	21.07.1983	2	56	160	PL	Plastische Chirurgie	Cut.lax.abd.	14,4	1	Normaler	13,2	1,2	-,421666666666667	1,38853978752053	,600000000000001	-3,19874624170773	2,3554129083744
197	23.01.1958	2	78	158	OR	Orthopädie	Valgusgonarthrose bds. li>re	14,4	2	Patient mit leichter Allgemeinerkrankung	15	-,6	-,421666666666667	1,38853978752053	-,3	-3,19874624170773	2,3554129083744
200	19.08.1999	2	56	157	nb	<nicht bekannt>	Ovarialzyste li	14,4	2	Patient mit leichter Allgemeinerkrankung	14,9	-,5	-,421666666666667	1,38853978752053	-,25	-3,19874624170773	2,3554129083744
208	02.12.1952	2	69	165	PL	Plastische Chirurgie	St.p. DIEP li.	14,6	2	Patient mit leichter Allgemeinerkrankung	13	1,6	-,421666666666667	1,38853978752053	,8	-3,19874624170773	2,3554129083744
210	05.07.1981	2	59	168	PL	Plastische Chirurgie	Cutis lax. Oberschenkel bds.	14,6	1	Normaler	14,4	,199999999999999	-,421666666666667	1,38853978752053	,0999999999999996	-3,19874624170773	2,3554129083744
211	26.09.1959	2	94	170	PL	Plastische Chirurgie	MM OA re.	14,6	2	Patient mit leichter Allgemeinerkrankung	11,2	3,4	-,421666666666667	1,38853978752053	1,7	-3,19874624170773	2,3554129083744
212	22.03.1944	2	84	169	OR	Orthopädie	OSG Arthrose SPG li.	14,6	2	Patient mit leichter Allgemeinerkrankung	15,5	-,9	-,421666666666667	1,38853978752053	-,45	-3,19874624170773	2,3554129083744
218	10.01.1948	2	80	164	OR	Orthopädie	Coxarthrose li.	14,7	3	Patient mit schwerer Allgemeinerkrankung u. Leistungsminderung	14,2	,5	-,421666666666667	1,38853978752053	,25	-3,19874624170773	2,3554129083744
225	30.11.1972	2	58	160	5B	5B	Z.N. SNS Implantation	14,7	2	Patient mit leichter Allgemeinerkrankung	14,4	,299999999999999	-,421666666666667	1,38853978752053	,149999999999999	-3,19874624170773	2,3554129083744
228	15.03.1973	2	69	157	PL	Plastische Chirurgie	Mammahyperplasie bds.	14,8	2	Patient mit leichter Allgemeinerkrankung	15	-,199999999999999	-,421666666666667	1,38853978752053	-,0999999999999996	-3,19874624170773	2,3554129083744
233	30.12.1967	2	68	162	OR	Orthopädie	SSP-Rupt., Sublux. Bizepssehne re.	14,9	1	Normaler	13,5	1,4	-,421666666666667	1,38853978752053	,7	-3,19874624170773	2,3554129083744
236	14.01.1948	2	84	166	5B	5B	Polypen	14,9	2	Patient mit leichter Allgemeinerkrankung	13,8	1,1	-,421666666666667	1,38853978752053	,55	-3,19874624170773	2,3554129083744
238	16.05.1979	2	55	162	PL	Plastische Chirurgie	Implantatrupt. li.	14,9	1	Normaler	15,1	-,199999999999999	-,421666666666667	1,38853978752053	-,0999999999999996	-3,19874624170773	2,3554129083744
239	08.04.1950	2	94	150	OR	Orthopädie	Gonarthrose li.	14,9	3	Patient mit schwerer Allgemeinerkrankung u. Leistungsminderung	15,5	-,6	-,421666666666667	1,38853978752053	-,3	-3,19874624170773	2,3554129083744
241	02.07.1948	2	89	164	OR	Orthopädie	Coxarthrose li.	15	3	Patient mit schwerer Allgemeinerkrankung u. Leistungsminderung	15,7	-,699999999999999	-,421666666666667	1,38853978752053	-,35	-3,19874624170773	2,3554129083744
255	21.06.1964	2	78	165	nb	<nicht bekannt>	Dupuytrensche Kontraktur V.Strahl li Hand	15,1	2	Patient mit leichter Allgemeinerkrankung	11,6	3,5	-,421666666666667	1,38853978752053	1,75	-3,19874624170773	2,3554129083744
256	13.12.1952	2	81	158	nb	<nicht bekannt>	Coxarthrose re	15,1	3	Patient mit schwerer Allgemeinerkrankung u. Leistungsminderung	13,1	2	-,421666666666667	1,38853978752053	1	-3,19874624170773	2,3554129083744
258	19.08.1968	2	51	158	nb	<nicht bekannt>	Slac wrist rechts	15,2	3	Patient mit schwerer Allgemeinerkrankung u. Leistungsminderung	13,9	1,3	-,421666666666667	1,38853978752053	,649999999999999	-3,19874624170773	2,3554129083744
260	23.10.1952	2	85	152	nb	<nicht bekannt>	Rez. Schwellung/Schmerzen St. p. KTEP re	15,2	3	Patient mit schwerer Allgemeinerkrankung u. Leistungsminderung	16,6	-1,4	-,421666666666667	1,38853978752053	-,700000000000001	-3,19874624170773	2,3554129083744
262	24.11.1970	2	78	155	4B	Plastische Chirurgie	Cutix lax. gen.	15,2	2	Patient mit leichter Allgemeinerkrankung	14,1	1,1	-,421666666666667	1,38853978752053	,55	-3,19874624170773	2,3554129083744
264	24.06.1987	2	98	165	PL	Plastische Chirurgie	Fettschürze und Lipomatose OSCH bds.	15,2	2	Patient mit leichter Allgemeinerkrankung	15,4	-,200000000000001	-,421666666666667	1,38853978752053	-,100000000000001	-3,19874624170773	2,3554129083744
267	17.07.1958	2	62	162	OR	Orthopädie	Gonarthrose re	15,3	2	Patient mit leichter Allgemeinerkrankung	14,2	1,1	-,421666666666667	1,38853978752053	,550000000000001	-3,19874624170773	2,3554129083744
291	26.04.1979	2	75	165	PL	Plastische Chirurgie	Z.n. 2x SNUS	15,5	2	Patient mit leichter Allgemeinerkrankung	17,2	-1,7	-,421666666666667	1,38853978752053	-,85	-3,19874624170773	2,3554129083744
294	21.03.1953	2	81	158	Uro	Urologie	Belastungsinkontinenz	15,6	3	Patient mit schwerer Allgemeinerkrankung u. Leistungsminderung	15,1	,5	-,421666666666667	1,38853978752053	,25	-3,19874624170773	2,3554129083744
299	18.01.1969	2	160	180	5B	5B	Adip.	15,6	2	Patient mit leichter Allgemeinerkrankung	19,2	-3,6	-,421666666666667	1,38853978752053	-1,8	-3,19874624170773	2,3554129083744
312	25.06.1939	2	85	155	nb	<nicht bekannt>	Coxarthrose	15,8	3	Patient mit schwerer Allgemeinerkrankung u. Leistungsminderung	14,3	1,5	-,421666666666667	1,38853978752053	,75	-3,19874624170773	2,3554129083744
335	11.12.1944	2	52	150	nb	<nicht bekannt>	Blasentumor rez.	16,3	2	Patient mit leichter Allgemeinerkrankung	14,9	1,4	-,421666666666667	1,38853978752053	,7	-3,19874624170773	2,3554129083744
340	17.10.1938	2	74	165	5B	5B		16,4	2	Patient mit leichter Allgemeinerkrankung	14,2	2,2	-,421666666666667	1,38853978752053	1,1	-3,19874624170773	2,3554129083744
365	01.12.1987	2	60	170	PL	Plastische Chirurgie	Transidentität Frau zu Mann	19,2	2	Patient mit leichter Allgemeinerkrankung	16,9	2,3	-,421666666666667	1,38853978752053	1,15	-3,19874624170773	2,3554129083744
366	14.10.1946	2	72	158	nb	<nicht bekannt>	AAA, AINS		4	Patient mit schwerer Allgemeinerkrankung u	14,1		-,421666666666667	1,38853978752053		-3,19874624170773	2,3554129083744
368	24.12.1989	2	87	167	nb	<nicht bekannt>	BEL	13,2	2	Patient mit leichter Allgemeinerkrankung	13,7	-,5	-,421666666666667	1,38853978752053	-,25	-3,19874624170773	2,3554129083744
369	10.07.1979	2	69	172	nb	<nicht bekannt>	Myom	14,7	1	Normaler	15,8	-1,1	-,421666666666667	1,38853978752053	-,550000000000001	-3,19874624170773	2,3554129083744
370	04.04.1935	2	52	146	nb	<nicht bekannt>	Tu ovarii		3	Patient mit schwerer Allgemeinerkrankung u. Leistungsminderung	12,5		-,421666666666667	1,38853978752053		-3,19874624170773	2,3554129083744
371	10.04.1971	2	62	169	nb	<nicht bekannt>	zentrales Rezidiv eines Zervixca	13,2	2	Patient mit leichter Allgemeinerkrankung	11,3	1,9	-,421666666666667	1,38853978752053	,949999999999999	-3,19874624170773	2,3554129083744
372	22.01.1980	2	86	170	nb	<nicht bekannt>	BEL	13,1	1	Normaler	14,3	-1,2	-,421666666666667	1,38853978752053	-,600000000000001	-3,19874624170773	2,3554129083744
373	12.01.1980	2	70	163	nb	<nicht bekannt>	Abd.Tumor	9,5	4	Patient mit schwerer Allgemeinerkrankung u	11,5	-2	-,421666666666667	1,38853978752053	-1	-3,19874624170773	2,3554129083744
374	10.07.1936	2	68	167	nb	<nicht bekannt>	DCIS li	14,5	3	Patient mit schwerer Allgemeinerkrankung u. Leistungsminderung	14,1	,4	-,421666666666667	1,38853978752053	,2	-3,19874624170773	2,3554129083744
375	01.01.1942	2	87	150	nb	<nicht bekannt>	Mischinkontinenz	13,4	3	Patient mit schwerer Allgemeinerkrankung u. Leistungsminderung	15,7	-2,3	-,421666666666667	1,38853978752053	-1,15	-3,19874624170773	2,3554129083744
376	06.02.1985	2	59	167	nb	<nicht bekannt>	Plaz. praevia part, VBS	12,5	2	Patient mit leichter Allgemeinerkrankung	14,6	-2,1	-,421666666666667	1,38853978752053	-1,05	-3,19874624170773	2,3554129083744
377	18.07.1984	2	73	168	nb	<nicht bekannt>	Cholezystitis	12	2	Patient mit leichter Allgemeinerkrankung	12,5	-,5	-,421666666666667	1,38853978752053	-,25	-3,19874624170773	2,3554129083744
379	30.06.1987	2	53	163	nb	<nicht bekannt>	Plazentarest, PAP	12,4	2	Patient mit leichter Allgemeinerkrankung	16	-3,6	-,421666666666667	1,38853978752053	-1,8	-3,19874624170773	2,3554129083744
380	08.03.1970	2	53	164	nb	<nicht bekannt>	Uterus myomatosus	13,9	2	Patient mit leichter Allgemeinerkrankung	14,2	-,299999999999999	-,421666666666667	1,38853978752053	-,149999999999999	-3,19874624170773	2,3554129083744
381	23.04.1979	2	67	170	nb	<nicht bekannt>	V.a Endometriosezyste	13,3	2	Patient mit leichter Allgemeinerkrankung	12,3	1	-,421666666666667	1,38853978752053	,5	-3,19874624170773	2,3554129083744
382	22.08.1984	2	120	172	nb	<nicht bekannt>	lost IUD	13,9	3	Patient mit schwerer Allgemeinerkrankung u. Leistungsminderung	14,2	-,299999999999999	-,421666666666667	1,38853978752053	-,149999999999999	-3,19874624170773	2,3554129083744
383	17.06.1950	2	69	168	nb	<nicht bekannt>	V.a. Neurom bei Z.n. Dorn Planta pedis dext.	13,5	2	Patient mit leichter Allgemeinerkrankung	15,3	-1,8	-,421666666666667	1,38853978752053	-,9	-3,19874624170773	2,3554129083744
385	01.06.1968	2	67	165	nb	<nicht bekannt>	AC-Gelenksarthrose + Tendinitis Bizepssehne li.	13,7	2	Patient mit leichter Allgemeinerkrankung	17,9	-4,2	-,421666666666667	1,38853978752053	-2,1	-3,19874624170773	2,3554129083744
388	05.11.1938	2	60	159	OR	Orthopädie	Coxarthrose links	15,3	3	Patient mit schwerer Allgemeinerkrankung u. Leistungsminderung	12,4	2,9	-,421666666666667	1,38853978752053	1,45	-3,19874624170773	2,3554129083744
389	09.12.1997	2	57	169	nb	<nicht bekannt>	CIN III	13	1	Normaler	13,3	-,300000000000001	-,421666666666667	1,38853978752053	-,15	-3,19874624170773	2,3554129083744
395	27.05.1980	2	58	165	nb	<nicht bekannt>	Mamma CA dext	12,3	3	Patient mit schwerer Allgemeinerkrankung u. Leistungsminderung	13,7	-1,4	-,421666666666667	1,38853978752053	-,699999999999999	-3,19874624170773	2,3554129083744
396	02.09.1986	2	59	168	nb	<nicht bekannt>	Analfistel	14,1	2	Patient mit leichter Allgemeinerkrankung	14,1	0	-,421666666666667	1,38853978752053	0	-3,19874624170773	2,3554129083744
401	01.04.1966	2	89	158	OR	Orthopädie	Gonarthrose li		2	Patient mit leichter Allgemeinerkrankung	15,6		-,421666666666667	1,38853978752053		-3,19874624170773	2,3554129083744
404	02.06.1972	2	75	170	OR	Orthopädie	st.p. EllenbogenOP rechts	13,4	1	Normaler	14,2	-,799999999999999	-,421666666666667	1,38853978752053	-,399999999999999	-3,19874624170773	2,3554129083744
413	08.12.1992	2	64	165	nb	<nicht bekannt>	st . p. lumbopelv. Abstützung + Clav. frakt.	13,2	2	Patient mit leichter Allgemeinerkrankung	12,8	,399999999999999	-,421666666666667	1,38853978752053	,199999999999999	-3,19874624170773	2,3554129083744
414	17.02.1952	2	70	160	nb	<nicht bekannt>	N. ves.	13,6	2	Patient mit leichter Allgemeinerkrankung	14,3	-,700000000000001	-,421666666666667	1,38853978752053	-,350000000000001	-3,19874624170773	2,3554129083744
416	21.10.2000	2	41	150	nb	<nicht bekannt>	freiliegende Schraube Rücken	13,2	2	Patient mit leichter Allgemeinerkrankung	14,9	-1,7	-,421666666666667	1,38853978752053	-,850000000000001	-3,19874624170773	2,3554129083744
417	01.03.1970	2	111	155	5B	5B	Adipositas permagn.	13	3	Patient mit schwerer Allgemeinerkrankung u. Leistungsminderung	14,5	-1,5	-,421666666666667	1,38853978752053	-,75	-3,19874624170773	2,3554129083744
418	28.10.1972	2	69	163	OR	Orthopädie	Läs. men med gen sin	13,5	1	Normaler	15,3	-1,8	-,421666666666667	1,38853978752053	-,9	-3,19874624170773	2,3554129083744
419	19.02.1956	2	84	170	nb	<nicht bekannt>	Narbenrevision/Bauchfettschürze	14,6	3	Patient mit schwerer Allgemeinerkrankung u. Leistungsminderung	14,2	,4	-,421666666666667	1,38853978752053	,2	-3,19874624170773	2,3554129083744
423	18.01.1963	2	55	170	nb	<nicht bekannt>	Coxarthrose re.	13,3	1	Normaler	14	-,699999999999999	-,421666666666667	1,38853978752053	-,35	-3,19874624170773	2,3554129083744
424	22.03.1943	2	65	156	nb	<nicht bekannt>	Coxarthose rechts		2	Patient mit leichter Allgemeinerkrankung	12,3		-,421666666666667	1,38853978752053		-3,19874624170773	2,3554129083744
425	18.11.1973	2	112		nb	<nicht bekannt>	WT Tumor M. latissimus dorsi u. subkut,Fettgew.	14,3	2	Patient mit leichter Allgemeinerkrankung	15,1	-,799999999999999	-,421666666666667	1,38853978752053	-,399999999999999	-3,19874624170773	2,3554129083744
426	23.04.1964	2	54	169	nb	<nicht bekannt>	Mb.Ledderhose rechte Planta pedis	13,6	2	Patient mit leichter Allgemeinerkrankung	12,8	,799999999999999	-,421666666666667	1,38853978752053	,399999999999999	-3,19874624170773	2,3554129083744
430	09.07.1995	2	76	174	OR	Orthopädie	Kreuzbandruptur + Meniscusläsion re	13,4	1	Normaler	13,2	,200000000000001	-,421666666666667	1,38853978752053	,100000000000001	-3,19874624170773	2,3554129083744
431	09.10.1992	2	58	154	nb	<nicht bekannt>	Lipomatose OS bds	12,5	2	Patient mit leichter Allgemeinerkrankung	15,4	-2,9	-,421666666666667	1,38853978752053	-1,45	-3,19874624170773	2,3554129083744
436	29.01.1951	2	69	169	nb	<nicht bekannt>	st. p. Brustresektion	14,8	2	Patient mit leichter Allgemeinerkrankung	15	-,199999999999999	-,421666666666667	1,38853978752053	-,0999999999999996	-3,19874624170773	2,3554129083744
438	29.07.1943	2	67	170	nb	<nicht bekannt>	Gonarthrose re	11,5	2	Patient mit leichter Allgemeinerkrankung	12,3	-,800000000000001	-,421666666666667	1,38853978752053	-,4	-3,19874624170773	2,3554129083744
440	23.10.1961	2	57	162	nb	<nicht bekannt>	Stuma nodosa	13	2	Patient mit leichter Allgemeinerkrankung	13,2	-,199999999999999	-,421666666666667	1,38853978752053	-,0999999999999996	-3,19874624170773	2,3554129083744
441	24.11.1958	2	63	163	nb	<nicht bekannt>	st. p. Sprugngelenksfrakt. re	15,3	1	Normaler	15,1	,200000000000001	-,421666666666667	1,38853978752053	,100000000000001	-3,19874624170773	2,3554129083744
446	29.04.1941	2	60	147	nb	<nicht bekannt>	Gonarthrose re	14,6			15,4	-,800000000000001	-,421666666666667	1,38853978752053	-,4	-3,19874624170773	2,3554129083744
447	13.05.1939	2	87	160	nb	<nicht bekannt>	Gonarthrose re	14,4	4	Patient mit schwerer Allgemeinerkrankung u	14	,4	-,421666666666667	1,38853978752053	,2	-3,19874624170773	2,3554129083744
448	18.10.1967	2	66	159	nb	<nicht bekannt>	Ganglion PIP V man sin	13,9	2	Patient mit leichter Allgemeinerkrankung	13,6	,300000000000001	-,421666666666667	1,38853978752053	,15	-3,19874624170773	2,3554129083744
455	12.05.1972	2	63	157	nb	<nicht bekannt>	Lipom M. Deltoideus		2	Patient mit leichter Allgemeinerkrankung	14,6		-,421666666666667	1,38853978752053		-3,19874624170773	2,3554129083744
459	24.04.1983	2	60	160	PL	Plastische Chirurgie	Z.n. MM Hals re.	15	1	Normaler	15,4	-,4	-,421666666666667	1,38853978752053	-,2	-3,19874624170773	2,3554129083744
463	28.08.1989	2	53	168	nb	<nicht bekannt>	St.p. Femur# re, Pseudoarthrose re.		2	Patient mit leichter Allgemeinerkrankung	13,1		-,421666666666667	1,38853978752053		-3,19874624170773	2,3554129083744
464	29.04.1987	2	67	160	Geb1	Gebär 1	Narben-SS	14,2	2	Patient mit leichter Allgemeinerkrankung	14,6	-,4	-,421666666666667	1,38853978752053	-,2	-3,19874624170773	2,3554129083744
465	02.01.1955	2	70	173	Gyn1	Gyn 1	zystischer Adnextu. re.	15,1			14,8	,299999999999999	-,421666666666667	1,38853978752053	,149999999999999	-3,19874624170773	2,3554129083744
466	19.11.1983	2	72	164	Gyn1	Gyn 1	CIN III	12,6	2	Patient mit leichter Allgemeinerkrankung	14,4	-1,8	-,421666666666667	1,38853978752053	-,9	-3,19874624170773	2,3554129083744
467	11.02.1958	2	63	158	nb	<nicht bekannt>	mech. Irritatin Plattenlager Ulan re.		2	Patient mit leichter Allgemeinerkrankung	14,6		-,421666666666667	1,38853978752053		-3,19874624170773	2,3554129083744
468	26.01.1960	2	64	172	4B	Plastische Chirurgie	schmerzhafte Narbe Brust li.	14,6	2	Patient mit leichter Allgemeinerkrankung	13,6	1	-,421666666666667	1,38853978752053	,5	-3,19874624170773	2,3554129083744
469	06.12.1962	2	77	162	OR	Orthopädie	Coxarthrose sin.	13,9	1	Normaler	12,7	1,2	-,421666666666667	1,38853978752053	,600000000000001	-3,19874624170773	2,3554129083744
472	05.03.1952	2	60	160	Uro	Urologie	Neprolith.	14,5	2	Patient mit leichter Allgemeinerkrankung	13,8	,699999999999999	-,421666666666667	1,38853978752053	,35	-3,19874624170773	2,3554129083744
474	08.04.1971	2	81	160	nb	<nicht bekannt>	V.a. N.ves.	13,7	2	Patient mit leichter Allgemeinerkrankung	14,4	-,700000000000001	-,421666666666667	1,38853978752053	-,350000000000001	-3,19874624170773	2,3554129083744
475	08.07.1981	2	84	169	nb	<nicht bekannt>	Prim. Sterilität, v.a. Endometriose, Saktosalpinx	13,4	2	Patient mit leichter Allgemeinerkrankung	14,1	-,699999999999999	-,421666666666667	1,38853978752053	-,35	-3,19874624170773	2,3554129083744
477	08.09.1964	2	66	163	nb	<nicht bekannt>	prim. Hyperparathyreoidismus	14,8	2	Patient mit leichter Allgemeinerkrankung	13,7	1,1	-,421666666666667	1,38853978752053	,550000000000001	-3,19874624170773	2,3554129083744
478	05.01.1958	2	68	164	nb	<nicht bekannt>	DCIS sin.	14,2	2	Patient mit leichter Allgemeinerkrankung	14,4	-,200000000000001	-,421666666666667	1,38853978752053	-,100000000000001	-3,19874624170773	2,3554129083744
479	18.12.1989	2	85	160	4B	Plastische Chirurgie	Ulcera OA li. nach MM-Exzis.	14,1	2	Patient mit leichter Allgemeinerkrankung	13,9	,199999999999999	-,421666666666667	1,38853978752053	,0999999999999996	-3,19874624170773	2,3554129083744
484	23.10.1975	2	70	162	nb	<nicht bekannt>	Hochrisikopatientin bei Mamma Ca re	14,3	2	Patient mit leichter Allgemeinerkrankung	14,2	,100000000000001	-,421666666666667	1,38853978752053	,0500000000000007	-3,19874624170773	2,3554129083744
490	29.01.1979	2	55	160	nb	<nicht bekannt>	Myoma uteri, Hypermenorrhoe	8	2	Patient mit leichter Allgemeinerkrankung	11,4	-3,4	-,421666666666667	1,38853978752053	-1,7	-3,19874624170773	2,3554129083744
491	17.04.1987	2	66	177	nb	<nicht bekannt>	Hypermenorrhoe,	12,4	1	Normaler	14,3	-1,9	-,421666666666667	1,38853978752053	-,95	-3,19874624170773	2,3554129083744
492	12.07.1963	2	87	168	nb	<nicht bekannt>	Schnellender Finger II+III li und Tu III li		2	Patient mit leichter Allgemeinerkrankung	14,3		-,421666666666667	1,38853978752053		-3,19874624170773	2,3554129083744
493	19.02.1960	2	65	161	5B	5B	NSD-Adenom rechts	15,3	2	Patient mit leichter Allgemeinerkrankung	16,6	-1,3	-,421666666666667	1,38853978752053	-,65	-3,19874624170773	2,3554129083744
496	29.10.1943	2	59	156	Uro	Urologie	-ves.	14,6	2	Patient mit leichter Allgemeinerkrankung	15,1	-,5	-,421666666666667	1,38853978752053	-,25	-3,19874624170773	2,3554129083744
500	04.04.1979	2	74	160	nb	<nicht bekannt>	Coxarthrose bds.		1	Normaler	14,3		-,421666666666667	1,38853978752053		-3,19874624170773	2,3554129083744
502	18.09.1949	2	75	167	Uro	Urologie	~vesicae	13,7	2	Patient mit leichter Allgemeinerkrankung	12,7	1	-,421666666666667	1,38853978752053	,5	-3,19874624170773	2,3554129083744
503	16.01.1978	2	70	158	nb	<nicht bekannt>	Uterus myomat.	16,2	1	Normaler	15,2	1	-,421666666666667	1,38853978752053	,5	-3,19874624170773	2,3554129083744
504	25.03.1985	2	64	158	nb	<nicht bekannt>	genitale Feigwarze	13,1	2	Patient mit leichter Allgemeinerkrankung	13,8	-,700000000000001	-,421666666666667	1,38853978752053	-,350000000000001	-3,19874624170773	2,3554129083744
505	27.03.1960	2	81,5	174	nb	<nicht bekannt>	N. Mammae dext	11,9	1	Normaler	12,7	-,799999999999999	-,421666666666667	1,38853978752053	-,399999999999999	-3,19874624170773	2,3554129083744
507	12.04.1979	2	59	168	PL	Plastische Chirurgie	akzess. Brustwarze re	12,1	1	Normaler	14	-1,9	-,421666666666667	1,38853978752053	-,95	-3,19874624170773	2,3554129083744
509	01.01.1973	2	75	158	OR	Orthopädie	med Meniskus links / CTS	13,7	2	Patient mit leichter Allgemeinerkrankung	13,1	,6	-,421666666666667	1,38853978752053	,3	-3,19874624170773	2,3554129083744
514	25.08.1989	2	92	172	nb	<nicht bekannt>	Endometriumpolyp	12	1	Normaler	14,8	-2,8	-,421666666666667	1,38853978752053	-1,4	-3,19874624170773	2,3554129083744
515	25.12.1952	2	86	164	nb	<nicht bekannt>	BPMP		3	Patient mit schwerer Allgemeinerkrankung u. Leistungsminderung	13		-,421666666666667	1,38853978752053		-3,19874624170773	2,3554129083744
516	18.09.1991	2	97	164	nb	<nicht bekannt>	BEL		2	Patient mit leichter Allgemeinerkrankung	16,3		-,421666666666667	1,38853978752053		-3,19874624170773	2,3554129083744
517	23.09.1967	2	77	163	nb	<nicht bekannt>	Cutis laxans		1	Normaler	12,1		-,421666666666667	1,38853978752053		-3,19874624170773	2,3554129083744
520	08.01.1945	2	65	158	nb	<nicht bekannt>	V.a. Peritonealcarcinose	14,3	2	Patient mit leichter Allgemeinerkrankung	12,5	1,8	-,421666666666667	1,38853978752053	,9	-3,19874624170773	2,3554129083744
521	20.01.1955	2	75	165	nb	<nicht bekannt>	unklarer Ascites	13,3	3	Patient mit schwerer Allgemeinerkrankung u. Leistungsminderung	13,8	-,5	-,421666666666667	1,38853978752053	-,25	-3,19874624170773	2,3554129083744
522	26.09.1985	2	56	171	nb	<nicht bekannt>	Zyste re Ovar	12,6	2	Patient mit leichter Allgemeinerkrankung	12,3	,299999999999999	-,421666666666667	1,38853978752053	,149999999999999	-3,19874624170773	2,3554129083744
523	19.04.1958	2	63	170	nb	<nicht bekannt>	Mamma li	12,8	2	Patient mit leichter Allgemeinerkrankung	12,7	,100000000000001	-,421666666666667	1,38853978752053	,0500000000000007	-3,19874624170773	2,3554129083744
524	02.07.1984	2	100	175	nb	<nicht bekannt>	Uterus myomatosus, Blutungsstörung	14,8	2	Patient mit leichter Allgemeinerkrankung	15,7	-,899999999999999	-,421666666666667	1,38853978752053	-,449999999999999	-3,19874624170773	2,3554129083744
525	22.08.1990	2	61	161	nb	<nicht bekannt>	Mammahyperplasie	13,8	1	Normaler	14,1	-,299999999999999	-,421666666666667	1,38853978752053	-,149999999999999	-3,19874624170773	2,3554129083744
526	14.10.1988	2	64	173	nb	<nicht bekannt>	Cut. lax. abd.	14,9	2	Patient mit leichter Allgemeinerkrankung	13,2	1,7	-,421666666666667	1,38853978752053	,850000000000001	-3,19874624170773	2,3554129083744
528	26.08.1989	2	72	175	nb	<nicht bekannt>	Brustdeformität bds.	16,4	2	Patient mit leichter Allgemeinerkrankung	14,3	2,1	-,421666666666667	1,38853978752053	1,05	-3,19874624170773	2,3554129083744
529	01.01.1957	2	54	150	nb	<nicht bekannt>	Med. Meniskusläsion re.	13,7	2	Patient mit leichter Allgemeinerkrankung	14,1	-,4	-,421666666666667	1,38853978752053	-,2	-3,19874624170773	2,3554129083744
531	30.07.1991	2	119	162	nb	<nicht bekannt>	Präeklampsie, Gemini	12,5	3	Patient mit schwerer Allgemeinerkrankung u. Leistungsminderung	16,9	-4,4	-,421666666666667	1,38853978752053	-2,2	-3,19874624170773	2,3554129083744
532	09.08.1988	2	60	170	nb	<nicht bekannt>	CIN II-III	13,1	1	Normaler	15,3	-2,2	-,421666666666667	1,38853978752053	-1,1	-3,19874624170773	2,3554129083744
536	11.11.1954	2	82	159	OR	Orthopädie	Gonarth. re	13,2	3	Patient mit schwerer Allgemeinerkrankung u. Leistungsminderung	13,4	-,200000000000001	-,421666666666667	1,38853978752053	-,100000000000001	-3,19874624170773	2,3554129083744
540	01.03.1975	2	71	165	nb	<nicht bekannt>	Mammahyperplasie bds.		1	Normaler	12,2		-,421666666666667	1,38853978752053		-3,19874624170773	2,3554129083744
541	16.01.1988	2	72	160	nb	<nicht bekannt>	V.a. Sactosalpinx li	14,5	2	Patient mit leichter Allgemeinerkrankung	11,6	2,9	-,421666666666667	1,38853978752053	1,45	-3,19874624170773	2,3554129083744
543	07.11.1977	2	75,5	184	nb	<nicht bekannt>	Mamma re	14,3	1	Normaler	12,8	1,5	-,421666666666667	1,38853978752053	,75	-3,19874624170773	2,3554129083744
544	16.07.1967	2	77	160	nb	<nicht bekannt>	Lipom HWS subkutan		3	Patient mit schwerer Allgemeinerkrankung u. Leistungsminderung	13,3		-,421666666666667	1,38853978752053		-3,19874624170773	2,3554129083744
545	11.01.1976	2	76	164	nb	<nicht bekannt>	Uterus myomatosus	12,1	2	Patient mit leichter Allgemeinerkrankung	12,3	-,200000000000001	-,421666666666667	1,38853978752053	-,100000000000001	-3,19874624170773	2,3554129083744
546	03.07.1979	2	47	160	nb	<nicht bekannt>	Steri prim, Ut myom	15,4	2	Patient mit leichter Allgemeinerkrankung	12,3	3,1	-,421666666666667	1,38853978752053	1,55	-3,19874624170773	2,3554129083744
550	17.09.1958	2	56	174	nb	<nicht bekannt>	Mamma li	13,6	2	Patient mit leichter Allgemeinerkrankung	12,4	1,2	-,421666666666667	1,38853978752053	,6	-3,19874624170773	2,3554129083744
551	05.10.1968	2	58	168	nb	<nicht bekannt>	Cystocele, Desc. uteri	14,3	2	Patient mit leichter Allgemeinerkrankung	14,8	-,5	-,421666666666667	1,38853978752053	-,25	-3,19874624170773	2,3554129083744
552	02.01.1963	2	81	169	nb	<nicht bekannt>	PMB, V.a. Corpuspolyp	13,4	2	Patient mit leichter Allgemeinerkrankung	13,7	-,299999999999999	-,421666666666667	1,38853978752053	-,149999999999999	-3,19874624170773	2,3554129083744
553	13.12.1948	2	65	161	nb	<nicht bekannt>	Stressinkontinenz II	13,8	2	Patient mit leichter Allgemeinerkrankung	14,7	-,899999999999999	-,421666666666667	1,38853978752053	-,449999999999999	-3,19874624170773	2,3554129083744
556	24.12.1957	2	68	150	nb	<nicht bekannt>	Med.Gonarthr.li	13,3	2	Patient mit leichter Allgemeinerkrankung	15,2	-1,9	-,421666666666667	1,38853978752053	-,949999999999999	-3,19874624170773	2,3554129083744
557	13.03.1947	2	79	160	nb	<nicht bekannt>	EndometriumCA	13,9	2	Patient mit leichter Allgemeinerkrankung	15,6	-1,7	-,421666666666667	1,38853978752053	-,85	-3,19874624170773	2,3554129083744
561	21.08.1988	2	90	160	nb	<nicht bekannt>	CIN III, Z.n. Koni 2018	12,7	2	Patient mit leichter Allgemeinerkrankung	13,7	-1	-,421666666666667	1,38853978752053	-,5	-3,19874624170773	2,3554129083744
562	22.04.1948	2	50	166	nb	<nicht bekannt>	rez. Tracheostomaverschl	12	3	Patient mit schwerer Allgemeinerkrankung u. Leistungsminderung	11,2	,800000000000001	-,421666666666667	1,38853978752053	,4	-3,19874624170773	2,3554129083744
563	18.05.1985	2	82	176	nb	<nicht bekannt>	prim. Steri, Ut. myomat. per magna	14,2	2	Patient mit leichter Allgemeinerkrankung	13,9	,299999999999999	-,421666666666667	1,38853978752053	,149999999999999	-3,19874624170773	2,3554129083744
564	01.05.1970	2	63	159	nb	<nicht bekannt>	Lipom Schulter li.	13,1	2	Patient mit leichter Allgemeinerkrankung	16	-2,9	-,421666666666667	1,38853978752053	-1,45	-3,19874624170773	2,3554129083744
566	07.11.1975	2	83	168	nb	<nicht bekannt>	Hypermenorrhoe	10,8	2	Patient mit leichter Allgemeinerkrankung	13,5	-2,7	-,421666666666667	1,38853978752053	-1,35	-3,19874624170773	2,3554129083744
567	10.03.1971	2	96	172	nb	<nicht bekannt>	Uterus myomat.per magn.	12,7	2	Patient mit leichter Allgemeinerkrankung	14,3	-1,6	-,421666666666667	1,38853978752053	-,800000000000001	-3,19874624170773	2,3554129083744
568	05.11.1968	2	62	165	nb	<nicht bekannt>	Tu ovar re	12,1	2	Patient mit leichter Allgemeinerkrankung	14,4	-2,3	-,421666666666667	1,38853978752053	-1,15	-3,19874624170773	2,3554129083744
569	09.08.1995	2	58	158	nb	<nicht bekannt>	Mammahyperpl	13,6	1	Normaler	12,7	,9	-,421666666666667	1,38853978752053	,45	-3,19874624170773	2,3554129083744
574	23.03.1961	2	64	161	PL	Plastische Chirurgie	Asymmetrie Brust	12,4	2	Patient mit leichter Allgemeinerkrankung	11,2	1,2	-,421666666666667	1,38853978752053	,600000000000001	-3,19874624170773	2,3554129083744
576	18.07.1957	2	83	170	nb	<nicht bekannt>	N. ovarii, N. tubae	14,1	2	Patient mit leichter Allgemeinerkrankung	15,4	-1,3	-,421666666666667	1,38853978752053	-,65	-3,19874624170773	2,3554129083744
577	17.10.1985	2	63	164	nb	<nicht bekannt>	CIN III	13,7	2	Patient mit leichter Allgemeinerkrankung	14,5	-,800000000000001	-,421666666666667	1,38853978752053	-,4	-3,19874624170773	2,3554129083744
578	16.06.1993	2	77	158	nb	<nicht bekannt>	intermittierende BC des Kindes	12	2	Patient mit leichter Allgemeinerkrankung	14,8	-2,8	-,421666666666667	1,38853978752053	-1,4	-3,19874624170773	2,3554129083744
579	02.07.1955	2	88	158	nb	<nicht bekannt>	Spinalkanalstenose, Foramenstenose L4/L5		3	Patient mit schwerer Allgemeinerkrankung u. Leistungsminderung	12,7		-,421666666666667	1,38853978752053		-3,19874624170773	2,3554129083744
580	12.04.1990	2	80	170	nb	<nicht bekannt>	Gemini	11	2	Patient mit leichter Allgemeinerkrankung	13,6	-2,6	-,421666666666667	1,38853978752053	-1,3	-3,19874624170773	2,3554129083744
581	21.05.1948	2	112	168	nb	<nicht bekannt>	Mammaca li	13,7	3	Patient mit schwerer Allgemeinerkrankung u. Leistungsminderung	14,4	-,700000000000001	-,421666666666667	1,38853978752053	-,350000000000001	-3,19874624170773	2,3554129083744
582	23.03.1969	2	65	172	nb	<nicht bekannt>	V.a. ovarii	9,7	2	Patient mit leichter Allgemeinerkrankung	11,1	-1,4	-,421666666666667	1,38853978752053	-,7	-3,19874624170773	2,3554129083744
583	18.02.1949	2	80	170	Gyn1	Gyn 1	Mamma Ca. re.	14,7	2	Patient mit leichter Allgemeinerkrankung	15,5	-,800000000000001	-,421666666666667	1,38853978752053	-,4	-3,19874624170773	2,3554129083744
584	28.02.1978	2	69	162	nb	<nicht bekannt>	Cutis lax.abd.	12,6	1	Normaler	12,7	-,0999999999999996	-,421666666666667	1,38853978752053	-,0499999999999998	-3,19874624170773	2,3554129083744
585	02.03.1997	2	63	159	UC	Unfall	St.p. Trimallfraktur re.	14,8	1	Normaler	15,1	-,299999999999999	-,421666666666667	1,38853978752053	-,149999999999999	-3,19874624170773	2,3554129083744
586	13.04.1959	2	50	161	nb	<nicht bekannt>	MammaCA rechts	11,9	2	Patient mit leichter Allgemeinerkrankung	14,4	-2,5	-,421666666666667	1,38853978752053	-1,25	-3,19874624170773	2,3554129083744
587	30.12.1971	2	85	175	nb	<nicht bekannt>	Mammahyperplasie bds.	15,2	2	Patient mit leichter Allgemeinerkrankung	14,6	,6	-,421666666666667	1,38853978752053	,3	-3,19874624170773	2,3554129083744
588	29.05.1960	2	43	158	Gyn1	Gyn 1	Mamma Ca. li.	12,3	2	Patient mit leichter Allgemeinerkrankung	12,3	0	-,421666666666667	1,38853978752053	0	-3,19874624170773	2,3554129083744
589	27.12.1966	2	88	158	Gyn1	Gyn 1	Vd.a. Krukenberg-Tu re., Peritonealkarzinose	14,6	3	Patient mit schwerer Allgemeinerkrankung u. Leistungsminderung	15	-,4	-,421666666666667	1,38853978752053	-,2	-3,19874624170773	2,3554129083744
590	16.03.1951	2	74	167	nb	<nicht bekannt>	Coxarthrose li.	12,8	2	Patient mit leichter Allgemeinerkrankung	13,4	-,6	-,421666666666667	1,38853978752053	-,3	-3,19874624170773	2,3554129083744
591	20.04.1967	2	120	170	nb	<nicht bekannt>	Coxarthrose re.	13,7	3	Patient mit schwerer Allgemeinerkrankung u. Leistungsminderung	14,4	-,700000000000001	-,421666666666667	1,38853978752053	-,350000000000001	-3,19874624170773	2,3554129083744
592	29.04.1983	2	70	170	5B	5B	H.umb.	13,4	1	Normaler	13,5	-,0999999999999996	-,421666666666667	1,38853978752053	-,0499999999999998	-3,19874624170773	2,3554129083744
593	14.02.1980	2	59	160	nb	<nicht bekannt>	Ut myomatosus	11,6	1	Normaler	13,4	-1,8	-,421666666666667	1,38853978752053	-,9	-3,19874624170773	2,3554129083744
595	12.01.1976	2	73	166	nb	<nicht bekannt>	Ut. myomat.	12,2	2	Patient mit leichter Allgemeinerkrankung	13,7	-1,5	-,421666666666667	1,38853978752053	-,75	-3,19874624170773	2,3554129083744
596	11.08.1974	2	64	163	nb	<nicht bekannt>	EndometriumCA G1	13	1	Normaler	14,6	-1,6	-,421666666666667	1,38853978752053	-,8	-3,19874624170773	2,3554129083744
597	14.03.1978	2	46	165	OR	Orthopädie	Plicasyndrom Knie re.	14	1	Normaler	11,7	2,3	-,421666666666667	1,38853978752053	1,15	-3,19874624170773	2,3554129083744
598	16.04.1944	2	67	167	nb	<nicht bekannt>	Coxarthrose re	13,4	2	Patient mit leichter Allgemeinerkrankung	13,7	-,299999999999999	-,421666666666667	1,38853978752053	-,149999999999999	-3,19874624170773	2,3554129083744
599	14.11.1985	2	80	164	nb	<nicht bekannt>	Mamma Ca rechts	10,8	2	Patient mit leichter Allgemeinerkrankung	11,2	-,399999999999999	-,421666666666667	1,38853978752053	-,199999999999999	-3,19874624170773	2,3554129083744
600	14.02.1996	2	58	168	nb	<nicht bekannt>	Teratom	12	1	Normaler	13,6	-1,6	-,421666666666667	1,38853978752053	-,8	-3,19874624170773	2,3554129083744
601	19.03.1971	2	69	158	nb	<nicht bekannt>	Läs.men.med. (cornu posterioris) gen.sin.	13,7	1	Normaler	14,8	-1,1	-,421666666666667	1,38853978752053	-,550000000000001	-3,19874624170773	2,3554129083744
602	15.04.1977	2	90	165	nb	<nicht bekannt>	Ut. myomat.	13,1	2	Patient mit leichter Allgemeinerkrankung	16,3	-3,2	-,421666666666667	1,38853978752053	-1,6	-3,19874624170773	2,3554129083744
603	14.02.1981	2	78	169	nb	<nicht bekannt>	Corpuspolyp	12,6	2	Patient mit leichter Allgemeinerkrankung	14,9	-2,3	-,421666666666667	1,38853978752053	-1,15	-3,19874624170773	2,3554129083744
605	08.10.1975	2	63	172	nb	<nicht bekannt>	Ut. myomat.	11,8	2	Patient mit leichter Allgemeinerkrankung	12,8	-1	-,421666666666667	1,38853978752053	-,5	-3,19874624170773	2,3554129083744
606	24.04.1989	2	60	168	nb	<nicht bekannt>	Cyst.ov.dext.	12,1	1	Normaler	12,2	-,0999999999999996	-,421666666666667	1,38853978752053	-,0499999999999998	-3,19874624170773	2,3554129083744
607	30.05.1976	2	62	176	nb	<nicht bekannt>	CIN III	13,7	1	Normaler	16,3	-2,6	-,421666666666667	1,38853978752053	-1,3	-3,19874624170773	2,3554129083744
608	17.09.1973	2	94	162	nb	<nicht bekannt>	Mamma CA re.	12,2	2	Patient mit leichter Allgemeinerkrankung	13,6	-1,4	-,421666666666667	1,38853978752053	-,7	-3,19874624170773	2,3554129083744
609	05.10.1986	2	72	172	nb	<nicht bekannt>	EUG	14,1	1	Normaler	12,6	1,5	-,421666666666667	1,38853978752053	,75	-3,19874624170773	2,3554129083744
610	19.03.1991	2	140	178	nb	<nicht bekannt>	SIH	13,1	3	Patient mit schwerer Allgemeinerkrankung u. Leistungsminderung	14,7	-1,6	-,421666666666667	1,38853978752053	-,8	-3,19874624170773	2,3554129083744
611	10.06.1993	2	57	164	nb	<nicht bekannt>	Myom	13,9	1	Normaler	14,1	-,199999999999999	-,421666666666667	1,38853978752053	-,0999999999999996	-3,19874624170773	2,3554129083744
612	24.10.1944	2	0		nb	<nicht bekannt>	Desc Uteri	13,9	3	Patient mit schwerer Allgemeinerkrankung u. Leistungsminderung	12	1,9	-,421666666666667	1,38853978752053	,95	-3,19874624170773	2,3554129083744
613	15.02.1969	2	55	167	nb	<nicht bekannt>		12,7	2	Patient mit leichter Allgemeinerkrankung	13,1	-,4	-,421666666666667	1,38853978752053	-,2	-3,19874624170773	2,3554129083744
614	07.11.1977	2	0		nb	<nicht bekannt>		14,3	2	Patient mit leichter Allgemeinerkrankung	12,9	1,4	-,421666666666667	1,38853978752053	,7	-3,19874624170773	2,3554129083744
618	19.12.1987	2	75	168	4B	Plastische Chirurgie	Neurom N. radialis li.	13,9	2	Patient mit leichter Allgemeinerkrankung	15,4	-1,5	-,421666666666667	1,38853978752053	-,75	-3,19874624170773	2,3554129083744
619	31.10.1974	2	58	161	4B	Plastische Chirurgie	MM Ohrhelix re.	12,8	1	Normaler	12,5	,300000000000001	-,421666666666667	1,38853978752053	,15	-3,19874624170773	2,3554129083744
622	27.06.1989	2	88	166	nb	<nicht bekannt>	Saktosalpinx re bei prim. Sterilität	14,1	2	Patient mit leichter Allgemeinerkrankung	14,8	-,700000000000001	-,421666666666667	1,38853978752053	-,350000000000001	-3,19874624170773	2,3554129083744
624	06.10.1968	2	77	161	4B	Plastische Chirurgie	St.p. Ablatio li.	14,7	2	Patient mit leichter Allgemeinerkrankung	15,1	-,4	-,421666666666667	1,38853978752053	-,2	-3,19874624170773	2,3554129083744
625	19.10.1991	2	60	165	nb	<nicht bekannt>	St. p. Notsectio, Gravidität	12,4	2	Patient mit leichter Allgemeinerkrankung	15,4	-3	-,421666666666667	1,38853978752053	-1,5	-3,19874624170773	2,3554129083744
626	05.10.1979	2	70	168	nb	<nicht bekannt>	zervikales Myom	13,6	2	Patient mit leichter Allgemeinerkrankung	14,1	-,5	-,421666666666667	1,38853978752053	-,25	-3,19874624170773	2,3554129083744
627	12.03.1975	2	75	167	OR	Orthopädie	Dysplasiecoxarthrose li.	12,5	2	Patient mit leichter Allgemeinerkrankung	11,3	1,2	-,421666666666667	1,38853978752053	,6	-3,19874624170773	2,3554129083744
630	02.03.1979	2	100	165	PL	Plastische Chirurgie	AV Malformität USCH links	14,7	2	Patient mit leichter Allgemeinerkrankung	14,6	,0999999999999996	-,421666666666667	1,38853978752053	,0499999999999998	-3,19874624170773	2,3554129083744
632	20.03.1982	2	57	159	nb	<nicht bekannt>	prim Steri, Ut. myomat., peritoneale Endometriose?	12,4	2	Patient mit leichter Allgemeinerkrankung	14,3	-1,9	-,421666666666667	1,38853978752053	-,95	-3,19874624170773	2,3554129083744
635	15.12.1990	2	55	170	nb	<nicht bekannt>	Ruptur ulnares Seitenband re.	14	1	Normaler	14	0	-,421666666666667	1,38853978752053	0	-3,19874624170773	2,3554129083744
636	13.02.1960	2	82	168	nb	<nicht bekannt>	rez. BPMP	13,5	2	Patient mit leichter Allgemeinerkrankung	14,2	-,699999999999999	-,421666666666667	1,38853978752053	-,35	-3,19874624170773	2,3554129083744
637	05.06.1963	2	72	167	nb	<nicht bekannt>	Coxarthrose li.		2	Patient mit leichter Allgemeinerkrankung	14,8		-,421666666666667	1,38853978752053		-3,19874624170773	2,3554129083744
638	14.03.1968	2	68	162	OR	Orthopädie	Coxarthrose re.	14,4	2	Patient mit leichter Allgemeinerkrankung	15,5	-1,1	-,421666666666667	1,38853978752053	-,55	-3,19874624170773	2,3554129083744
640	25.11.2000	2	61	171	nb	<nicht bekannt>	St. p. Humerus# mit Plattenosteosynthese	14,3	1	Normaler	14,8	-,5	-,421666666666667	1,38853978752053	-,25	-3,19874624170773	2,3554129083744
641	03.02.1972	2	68	156	nb	<nicht bekannt>	Cut. lax. abd.	13,7	2	Patient mit leichter Allgemeinerkrankung	13,1	,6	-,421666666666667	1,38853978752053	,3	-3,19874624170773	2,3554129083744
642	31.12.1963	2	53	163	nb	<nicht bekannt>	Lipomatose	14,2	1	Normaler	13,9	,299999999999999	-,421666666666667	1,38853978752053	,149999999999999	-3,19874624170773	2,3554129083744
643	18.09.1982	2	71	162	4B	Plastische Chirurgie	MM Unterarm re.	14,5	1	Normaler	13,2	1,3	-,421666666666667	1,38853978752053	,65	-3,19874624170773	2,3554129083744
645	06.02.1985	2	61	165	nb	<nicht bekannt>	St. p. Brustimplant.		2	Patient mit leichter Allgemeinerkrankung	14,6		-,421666666666667	1,38853978752053		-3,19874624170773	2,3554129083744
646	17.12.2001	2	52	165	nb	<nicht bekannt>	Skoliose		1	Normaler	15,1		-,421666666666667	1,38853978752053		-3,19874624170773	2,3554129083744
648	07.07.1957	2	88	165	UC	Unfall	Z.n. UA # li, ORIF		2	Patient mit leichter Allgemeinerkrankung	13,49		-,421666666666667	1,38853978752053		-3,19874624170773	2,3554129083744
649	08.04.1963	2	57	158	nb	<nicht bekannt>	Struma nodosa		2	Patient mit leichter Allgemeinerkrankung	13,4		-,421666666666667	1,38853978752053		-3,19874624170773	2,3554129083744
650	15.08.1969	2	82	160	OR	Orthopädie	Fistel b. St.p. Ilizarov v. 36a	14,1	2	Patient mit leichter Allgemeinerkrankung	12,1	2	-,421666666666667	1,38853978752053	1	-3,19874624170773	2,3554129083744
654	24.06.1955	2	82	165	PL	Plastische Chirurgie	Cutis lax. OA + OS bds.	15,2	2	Patient mit leichter Allgemeinerkrankung	13,1	2,1	-,421666666666667	1,38853978752053	1,05	-3,19874624170773	2,3554129083744
656	16.12.1979	2	73	170	nb	<nicht bekannt>	Zervix CA I B	13,2	1	Normaler	13,6	-,4	-,421666666666667	1,38853978752053	-,2	-3,19874624170773	2,3554129083744
658	15.08.1969	2	83	160	nb	<nicht bekannt>	UB Tumor (20x14x20cm)	16	2	Patient mit leichter Allgemeinerkrankung	11,8	4,2	-,421666666666667	1,38853978752053	2,1	-3,19874624170773	2,3554129083744
659	22.05.1982	2	60	177	nb	<nicht bekannt>	prim. Sterilität	13,4	1	Normaler	12,6	,800000000000001	-,421666666666667	1,38853978752053	,4	-3,19874624170773	2,3554129083744
660	13.12.1956	2	64	163	nb	<nicht bekannt>	Nebenschilddrüsen-Adenom		2	Patient mit leichter Allgemeinerkrankung	17,6		-,421666666666667	1,38853978752053		-3,19874624170773	2,3554129083744
662	19.12.1997	2	78	168	OR	Orthopädie	Labrumreinriss re.	14,5	1	Normaler	11,9	2,6	-,421666666666667	1,38853978752053	1,3	-3,19874624170773	2,3554129083744
663	28.09.1942	2	49	150	nb	<nicht bekannt>	Rektumprolaps	13	4	Patient mit schwerer Allgemeinerkrankung u	12,3	,699999999999999	-,421666666666667	1,38853978752053	,35	-3,19874624170773	2,3554129083744
664	28.11.1965	2	63	165	nb	<nicht bekannt>	v.a uterus myomatosus	7,7	2	Patient mit leichter Allgemeinerkrankung	11,6	-3,9	-,421666666666667	1,38853978752053	-1,95	-3,19874624170773	2,3554129083744
665	01.08.1937	2	82	171	nb	<nicht bekannt>	Vulva Karzinom	12,6	4	Patient mit schwerer Allgemeinerkrankung u	13,2	-,6	-,421666666666667	1,38853978752053	-,3	-3,19874624170773	2,3554129083744
666	12.10.1995	2	58	164	nb	<nicht bekannt>	Endometriom	13	1	Normaler	13,3	-,300000000000001	-,421666666666667	1,38853978752053	-,15	-3,19874624170773	2,3554129083744
669	04.10.1974	2	51	156	nb	<nicht bekannt>	Uterus Myom		1	Normaler	13,1		-,421666666666667	1,38853978752053		-3,19874624170773	2,3554129083744
670	16.09.1980	2	69	174	nb	<nicht bekannt>	Dermoidzyste		2	Patient mit leichter Allgemeinerkrankung	12,7		-,421666666666667	1,38853978752053		-3,19874624170773	2,3554129083744
672	08.08.1966	2	58	160	nb	<nicht bekannt>	Malignes Melanom Vulva	14,6	2	Patient mit leichter Allgemeinerkrankung	14,1	,5	-,421666666666667	1,38853978752053	,25	-3,19874624170773	2,3554129083744
673	09.02.1968	2	71	165	nb	<nicht bekannt>	Uterus myomatosus	14,8	2	Patient mit leichter Allgemeinerkrankung	14	,800000000000001	-,421666666666667	1,38853978752053	,4	-3,19874624170773	2,3554129083744
674	10.10.1950	2	70	169	nb	<nicht bekannt>	sonograph. auffäll. Endometrium	13,7	1	Normaler	15,9	-2,2	-,421666666666667	1,38853978752053	-1,1	-3,19874624170773	2,3554129083744
675	09.05.1936	2	86	170	nb	<nicht bekannt>	Angiosarkom Mamma links	13,6	3	Patient mit schwerer Allgemeinerkrankung u. Leistungsminderung	13,3	,299999999999999	-,421666666666667	1,38853978752053	,149999999999999	-3,19874624170773	2,3554129083744
676	19.02.1990	2	50	163	nb	<nicht bekannt>	St.p. Labienriß mit Dehiszenz	13,9	1	Normaler	13,3	,6	-,421666666666667	1,38853978752053	,3	-3,19874624170773	2,3554129083744
677	07.05.1965	2	110	170	OR	Orthopädie	Gonarthrose re.	12,7	3	Patient mit schwerer Allgemeinerkrankung u. Leistungsminderung	13,7	-1	-,421666666666667	1,38853978752053	-,5	-3,19874624170773	2,3554129083744
678	05.08.1987	2	73	164	PL	Plastische Chirurgie	cut. lax. abd.	13,5	3	Patient mit schwerer Allgemeinerkrankung u. Leistungsminderung	14,8	-1,3	-,421666666666667	1,38853978752053	-,65	-3,19874624170773	2,3554129083744
679	30.11.1957	2	77	161	nb	<nicht bekannt>	V.a Ovarialtumor links	15,5	2	Patient mit leichter Allgemeinerkrankung	14,7	,800000000000001	-,421666666666667	1,38853978752053	,4	-3,19874624170773	2,3554129083744
680	07.01.1977	2	85	169	nb	<nicht bekannt>	rez. Menometrorraghien	11,5	1	Normaler	13,4	-1,9	-,421666666666667	1,38853978752053	-,95	-3,19874624170773	2,3554129083744
681	23.03.1995	2	71	165	nb	<nicht bekannt>	Kondylome Dammregion	13,7	2	Patient mit leichter Allgemeinerkrankung	15,7	-2	-,421666666666667	1,38853978752053	-1	-3,19874624170773	2,3554129083744
682	04.05.1986	2	60	164	nb	<nicht bekannt>	CIN III - St. p. Koni	12	2	Patient mit leichter Allgemeinerkrankung	14,4	-2,4	-,421666666666667	1,38853978752053	-1,2	-3,19874624170773	2,3554129083744
683	06.06.1986	2	62	165	nb	<nicht bekannt>	Kondylome Dammregion	15,4	2	Patient mit leichter Allgemeinerkrankung	14,6	,800000000000001	-,421666666666667	1,38853978752053	,4	-3,19874624170773	2,3554129083744
684	19.07.1994	2	58	170	nb	<nicht bekannt>	Uterus bicornis, Scheidenseptum	13,4	1	Normaler	15,5	-2,1	-,421666666666667	1,38853978752053	-1,05	-3,19874624170773	2,3554129083744
685	16.07.1964	2	58	170	OR	Orthopädie	Coxarthrose li.		2	Patient mit leichter Allgemeinerkrankung	15,8		-,421666666666667	1,38853978752053		-3,19874624170773	2,3554129083744
686	21.07.1992	2	60	165	nb	<nicht bekannt>	prim. Sterilität, fragl. Synechien Tube li	14,1	2	Patient mit leichter Allgemeinerkrankung	15	-,9	-,421666666666667	1,38853978752053	-,45	-3,19874624170773	2,3554129083744
687	23.11.1969	2	71	173	nb	<nicht bekannt>	Mamma-CA re	13,2	2	Patient mit leichter Allgemeinerkrankung	11,2	2	-,421666666666667	1,38853978752053	1	-3,19874624170773	2,3554129083744
688	28.10.1940	2	69	154	nb	<nicht bekannt>	Blaseninkontinenz °III	11,6	3	Patient mit schwerer Allgemeinerkrankung u. Leistungsminderung	11,7	-,0999999999999996	-,421666666666667	1,38853978752053	-,0499999999999998	-3,19874624170773	2,3554129083744
689	06.02.1945	2	75	158	nb	<nicht bekannt>	DCIS Mamma re	13,8	3	Patient mit schwerer Allgemeinerkrankung u. Leistungsminderung	14,2	-,399999999999999	-,421666666666667	1,38853978752053	-,199999999999999	-3,19874624170773	2,3554129083744
690	18.03.1975	2	72	167	nb	<nicht bekannt>	Uterus Myomat.	9,5	2	Patient mit leichter Allgemeinerkrankung	13,5	-4	-,421666666666667	1,38853978752053	-2	-3,19874624170773	2,3554129083744
691	01.03.1977	2	63	166	nb	<nicht bekannt>	HSIL	13,9	2	Patient mit leichter Allgemeinerkrankung	13,5	,4	-,421666666666667	1,38853978752053	,2	-3,19874624170773	2,3554129083744
692	07.02.1960	2	66	170	nb	<nicht bekannt>	HSIL	13,2	1	Normaler	15,8	-2,6	-,421666666666667	1,38853978752053	-1,3	-3,19874624170773	2,3554129083744
693	12.02.1962	2	68	173	nb	<nicht bekannt>	V.a.ureteris sin	12,6	2	Patient mit leichter Allgemeinerkrankung	13,3	-,700000000000001	-,421666666666667	1,38853978752053	-,350000000000001	-3,19874624170773	2,3554129083744
696	05.01.1948	2	59	156	nb	<nicht bekannt>	Zervixca	14,8	2	Patient mit leichter Allgemeinerkrankung	13,2	1,6	-,421666666666667	1,38853978752053	,800000000000001	-3,19874624170773	2,3554129083744
698	14.05.1982	2	85	164	nb	<nicht bekannt>	Mamma-Abszeß	14,1	2	Patient mit leichter Allgemeinerkrankung	12,7	1,4	-,421666666666667	1,38853978752053	,7	-3,19874624170773	2,3554129083744
699	15.03.1963	2	70	173	nb	<nicht bekannt>	HSIL Cervix + Vagina	13,6	1	Normaler	13,2	,4	-,421666666666667	1,38853978752053	,2	-3,19874624170773	2,3554129083744
700	16.06.1982	2	60	175	nb	<nicht bekannt>	EUG	12,7	2	Patient mit leichter Allgemeinerkrankung	12,5	,199999999999999	-,421666666666667	1,38853978752053	,0999999999999996	-3,19874624170773	2,3554129083744
701	21.07.1965	2	82	170	nb	<nicht bekannt>	Milchgangspapillom	13,9	3	Patient mit schwerer Allgemeinerkrankung u. Leistungsminderung	13,4	,5	-,421666666666667	1,38853978752053	,25	-3,19874624170773	2,3554129083744
702	23.11.1949	2	61	163	nb	<nicht bekannt>	Ovarialzyste re	13,7	3	Patient mit schwerer Allgemeinerkrankung u. Leistungsminderung	12,7	1	-,421666666666667	1,38853978752053	,5	-3,19874624170773	2,3554129083744
703	28.05.1999	2	60	162	nb	<nicht bekannt>	Paraovarialzyste re	13	1	Normaler	13,1	-,0999999999999996	-,421666666666667	1,38853978752053	-,0499999999999998	-3,19874624170773	2,3554129083744
705	19.06.1954	2	85	160	nb	<nicht bekannt>	HSIL / VIN III	14,3	2	Patient mit leichter Allgemeinerkrankung	13,7	,600000000000001	-,421666666666667	1,38853978752053	,300000000000001	-3,19874624170773	2,3554129083744
707	20.06.1987	2	60	160	nb	<nicht bekannt>	Mamma CA li	13,2	2	Patient mit leichter Allgemeinerkrankung	14	-,800000000000001	-,421666666666667	1,38853978752053	-,4	-3,19874624170773	2,3554129083744
708	14.09.1955	2	82	168	nb	<nicht bekannt>	Endometrium CA	14,3	2	Patient mit leichter Allgemeinerkrankung	14,9	-,6	-,421666666666667	1,38853978752053	-,3	-3,19874624170773	2,3554129083744
709	24.04.1996	2	52	164	nb	<nicht bekannt>	vulv. Lymphödemat. Pseudotumor bds	13,1	2	Patient mit leichter Allgemeinerkrankung	12,8	,299999999999999	-,421666666666667	1,38853978752053	,149999999999999	-3,19874624170773	2,3554129083744
710	19.02.1998	2	80	173	PL	Plastische Chirurgie	cut. lax. gen.	13,5	2	Patient mit leichter Allgemeinerkrankung	12,7	,800000000000001	-,421666666666667	1,38853978752053	,4	-3,19874624170773	2,3554129083744
711	21.10.1965	2	66	168	nb	<nicht bekannt>	V.a N~ Ovari	17	3	Patient mit schwerer Allgemeinerkrankung u. Leistungsminderung	14,9	2,1	-,421666666666667	1,38853978752053	1,05	-3,19874624170773	2,3554129083744
715	07.11.1945	2	70	163	nb	<nicht bekannt>	Cyst. ov. dext.	12,6	2	Patient mit leichter Allgemeinerkrankung	13,2	-,6	-,421666666666667	1,38853978752053	-,3	-3,19874624170773	2,3554129083744
716	16.04.1965	2	51	158	nb	<nicht bekannt>	Tu ovar sin	13,2	2	Patient mit leichter Allgemeinerkrankung	12,8	,399999999999999	-,421666666666667	1,38853978752053	,199999999999999	-3,19874624170773	2,3554129083744
717	02.05.1975	2	67	165	nb	<nicht bekannt>	v.a rupturiertes corpus rubrum	13,6	2	Patient mit leichter Allgemeinerkrankung	12,8	,799999999999999	-,421666666666667	1,38853978752053	,399999999999999	-3,19874624170773	2,3554129083744
718	01.12.1979	2	68	174	Geb1	Gebär 1	Trisomie 21	12,9	2	Patient mit leichter Allgemeinerkrankung	14,5	-1,6	-,421666666666667	1,38853978752053	-,8	-3,19874624170773	2,3554129083744
719	10.10.1954	2	71	170	Gyn1	Gyn 1	EndometriumCa mit fil. pulm.	12,3	4	Patient mit schwerer Allgemeinerkrankung u	11,5	,800000000000001	-,421666666666667	1,38853978752053	,4	-3,19874624170773	2,3554129083744
722	27.10.1946	2	62	159	Gyn1	Gyn 1	Prolaps, Descensus	12,9	2	Patient mit leichter Allgemeinerkrankung	12,9	0	-,421666666666667	1,38853978752053	0	-3,19874624170773	2,3554129083744
723	14.12.1982	2	92	165	Gyn1	Gyn 1	Ektopie	13,7	1	Normaler	13,7	0	-,421666666666667	1,38853978752053	0	-3,19874624170773	2,3554129083744
724	20.08.1955	2	73	172	nb	<nicht bekannt>	Descensus des ScheiBli	13,5	2	Patient mit leichter Allgemeinerkrankung	12,8	,699999999999999	-,421666666666667	1,38853978752053	,35	-3,19874624170773	2,3554129083744
725	12.12.1980	2	65	171	Uro	Urologie	paraurethrale Zyste	13	2	Patient mit leichter Allgemeinerkrankung	13,5	-,5	-,421666666666667	1,38853978752053	-,25	-3,19874624170773	2,3554129083744
731	02.05.1959	2	65	167	PL	Plastische Chirurgie	Mammahyperplasie	12,5	2	Patient mit leichter Allgemeinerkrankung	12,3	,199999999999999	-,421666666666667	1,38853978752053	,0999999999999996	-3,19874624170773	2,3554129083744
732	01.09.1952	2	75	168	PL	Plastische Chirurgie	TU occip., + hochfrontal	12,4	3	Patient mit schwerer Allgemeinerkrankung u. Leistungsminderung	11,1	1,3	-,421666666666667	1,38853978752053	,65	-3,19874624170773	2,3554129083744
733	02.10.1954	2	92	167	OR	Orthopädie	synov. Chondromatose Knie re	14,1	3	Patient mit schwerer Allgemeinerkrankung u. Leistungsminderung	12,3	1,8	-,421666666666667	1,38853978752053	,899999999999999	-3,19874624170773	2,3554129083744
735	12.10.1941	2	62	150	nb	<nicht bekannt>	Path. LK axillär re, S.p. MM		2	Patient mit leichter Allgemeinerkrankung	11,9		-,421666666666667	1,38853978752053		-3,19874624170773	2,3554129083744
737	25.07.1996	2	45	156	nb	<nicht bekannt>	Analfistel	14,6	1	Normaler	15	-,4	-,421666666666667	1,38853978752053	-,2	-3,19874624170773	2,3554129083744
739	10.10.1984	2	77	165	nb	<nicht bekannt>	St.p. Sectio	12,3	2	Patient mit leichter Allgemeinerkrankung	14,7	-2,4	-,421666666666667	1,38853978752053	-1,2	-3,19874624170773	2,3554129083744
740	03.06.1930	2	64	158	nb	<nicht bekannt>	Mammaca li	14,5	3	Patient mit schwerer Allgemeinerkrankung u. Leistungsminderung	12,2	2,3	-,421666666666667	1,38853978752053	1,15	-3,19874624170773	2,3554129083744
741	26.07.1933	2	52	153	nb	<nicht bekannt>	LK-Rezidiv bei St.p. Ablatio li	12,2	4	Patient mit schwerer Allgemeinerkrankung u	11,4	,799999999999999	-,421666666666667	1,38853978752053	,399999999999999	-3,19874624170773	2,3554129083744
742	25.12.1992	2	61	174	nb	<nicht bekannt>	fam. Belastung	14,4	1	Normaler	15,9	-1,5	-,421666666666667	1,38853978752053	-,75	-3,19874624170773	2,3554129083744
743	17.12.2001	2	57	168	OR	Orthopädie	Reruptur Meniskus Knie li.		1	Normaler	10,6		-,421666666666667	1,38853978752053		-3,19874624170773	2,3554129083744
744	07.01.1975	2	75	173	nb	<nicht bekannt>	VIN III	12,1	2	Patient mit leichter Allgemeinerkrankung	12,5	-,4	-,421666666666667	1,38853978752053	-,2	-3,19874624170773	2,3554129083744
745	03.11.1967	2	53	162	nb	<nicht bekannt>	multizentrisches Mammaca li	14,8	2	Patient mit leichter Allgemeinerkrankung	12,7	2,1	-,421666666666667	1,38853978752053	1,05	-3,19874624170773	2,3554129083744
746	24.06.1994	2	55,5	160	nb	<nicht bekannt>	rez Bartholini	13,8	2	Patient mit leichter Allgemeinerkrankung	14,8	-1	-,421666666666667	1,38853978752053	-,5	-3,19874624170773	2,3554129083744
747	10.01.1993	2	68	170	nb	<nicht bekannt>	Atherom re Labium	13,8	1	Normaler	14,7	-,899999999999999	-,421666666666667	1,38853978752053	-,449999999999999	-3,19874624170773	2,3554129083744
748	09.03.1952	2	67	162	nb	<nicht bekannt>	Desc. vag ant et ut	12,6	2	Patient mit leichter Allgemeinerkrankung	14,4	-1,8	-,421666666666667	1,38853978752053	-,9	-3,19874624170773	2,3554129083744
749	12.01.1982	2	53	168	nb	<nicht bekannt>	V.a. Corpuspolyp	10,9	1	Normaler	12,8	-1,9	-,421666666666667	1,38853978752053	-,95	-3,19874624170773	2,3554129083744
750	22.07.1950	2	90	165	nb	<nicht bekannt>	- corporis	14,2	3	Patient mit schwerer Allgemeinerkrankung u. Leistungsminderung	14,1	,0999999999999996	-,421666666666667	1,38853978752053	,0499999999999998	-3,19874624170773	2,3554129083744
751	22.09.1938	2	85	170	nb	<nicht bekannt>	Endometriumca, Nabelhernie	12,9	3	Patient mit schwerer Allgemeinerkrankung u. Leistungsminderung	12,6	,300000000000001	-,421666666666667	1,38853978752053	,15	-3,19874624170773	2,3554129083744
752	14.04.1986	2	44	154	nb	<nicht bekannt>	MA	12,4	1	Normaler	11,6	,800000000000001	-,421666666666667	1,38853978752053	,4	-3,19874624170773	2,3554129083744
753	03.08.1946	2	85	165	nb	<nicht bekannt>	Endometriumca	13,6	3	Patient mit schwerer Allgemeinerkrankung u. Leistungsminderung	13,3	,299999999999999	-,421666666666667	1,38853978752053	,149999999999999	-3,19874624170773	2,3554129083744
754	21.08.1994	2	67	166	Geb1	Gebär 1	V.a. Endometriose	15,4	2	Patient mit leichter Allgemeinerkrankung	15,8	-,4	-,421666666666667	1,38853978752053	-,2	-3,19874624170773	2,3554129083744
755	03.02.1987	2	83	165	Geb3	Gebär 3	Z.n Uterusruptur	13,4	2	Patient mit leichter Allgemeinerkrankung	14,1	-,699999999999999	-,421666666666667	1,38853978752053	-,35	-3,19874624170773	2,3554129083744
756	14.06.1986	2	78	160	Geb1	Gebär 1	Z.n. Sectio, liegende Cerclage	12,4	2	Patient mit leichter Allgemeinerkrankung	14,3	-1,9	-,421666666666667	1,38853978752053	-,95	-3,19874624170773	2,3554129083744
757	30.07.1978	2	62	168	Geb3	Gebär 3	Cervizinsuff.	13,3	2	Patient mit leichter Allgemeinerkrankung	14,9	-1,6	-,421666666666667	1,38853978752053	-,8	-3,19874624170773	2,3554129083744
758	09.10.1970	2	79	156	nb	<nicht bekannt>	Genu valgum bds. + Hallux valgus li.	14,1	2	Patient mit leichter Allgemeinerkrankung	13,9	,199999999999999	-,421666666666667	1,38853978752053	,0999999999999996	-3,19874624170773	2,3554129083744
760	20.12.1987	2	42	163	nb	<nicht bekannt>	Mammaabszess, Ausläufer Axilla li	13,1	1	Normaler	12,3	,799999999999999	-,421666666666667	1,38853978752053	,399999999999999	-3,19874624170773	2,3554129083744
763	11.04.1971	2	64	158	nb	<nicht bekannt>	Blutungsstörung periklimakterisch	8,3	2	Patient mit leichter Allgemeinerkrankung	8,6	-,299999999999999	-,421666666666667	1,38853978752053	-,149999999999999	-3,19874624170773	2,3554129083744
764	01.01.1969	2	84	175	nb	<nicht bekannt>	Mammahyperplasie bds.	14,3	2	Patient mit leichter Allgemeinerkrankung	13,6	,700000000000001	-,421666666666667	1,38853978752053	,350000000000001	-3,19874624170773	2,3554129083744
766	17.09.1993	2	60	165	PL	Plastische Chirurgie	Mb. Kienböck	13,7	1	Normaler	14,8	-1,1	-,421666666666667	1,38853978752053	-,550000000000001	-3,19874624170773	2,3554129083744
767	17.01.1954	2	130	159	nb	<nicht bekannt>	Gonarthrose	13,6	3	Patient mit schwerer Allgemeinerkrankung u. Leistungsminderung	14,1	-,5	-,421666666666667	1,38853978752053	-,25	-3,19874624170773	2,3554129083744
769	10.12.1946	2	60	153	nb	<nicht bekannt>	Coxarthrose	12,9	2	Patient mit leichter Allgemeinerkrankung	11,9	1	-,421666666666667	1,38853978752053	,5	-3,19874624170773	2,3554129083744
772	22.05.1963	2	55	166	PL	Plastische Chirurgie	Rhizarthrose re.	13,6	1	Normaler	14,5	-,9	-,421666666666667	1,38853978752053	-,45	-3,19874624170773	2,3554129083744
776	28.10.1943	2	56	156	nb	<nicht bekannt>	Mammaca rez re	13,6	3	Patient mit schwerer Allgemeinerkrankung u. Leistungsminderung	13,5	,0999999999999996	-,421666666666667	1,38853978752053	,0499999999999998	-3,19874624170773	2,3554129083744
780	05.05.1961	2	0		nb	<nicht bekannt>	Ovarzyste li	14,5	3	Patient mit schwerer Allgemeinerkrankung u. Leistungsminderung	13,5	1	-,421666666666667	1,38853978752053	,5	-3,19874624170773	2,3554129083744
783	20.07.1971	2	61	165	PL	Plastische Chirurgie	MM OS re.		1	Normaler	13,5		-,421666666666667	1,38853978752053		-3,19874624170773	2,3554129083744
798	23.08.1997	2	63	165	nb	<nicht bekannt>	Mammahyperplasie und Ptose bds.	13,7	1	Normaler	14,4	-,700000000000001	-,421666666666667	1,38853978752053	-,350000000000001	-3,19874624170773	2,3554129083744
801	06.05.1981	2	78	164	nb	<nicht bekannt>	fam. Mamma CA Belastung	13,9	2	Patient mit leichter Allgemeinerkrankung	15,4	-1,5	-,421666666666667	1,38853978752053	-,75	-3,19874624170773	2,3554129083744
802	24.01.1948	2	62	155	nb	<nicht bekannt>	N. mammae dext		2	Patient mit leichter Allgemeinerkrankung	14,2		-,421666666666667	1,38853978752053		-3,19874624170773	2,3554129083744
803	18.04.1955	2	90	168	nb	<nicht bekannt>	V.a. N ovarii	12	2	Patient mit leichter Allgemeinerkrankung	13,3	-1,3	-,421666666666667	1,38853978752053	-,65	-3,19874624170773	2,3554129083744
804	08.05.1985	2	64	164	nb	<nicht bekannt>	fam. Mamma Ca Belastung	15,2	1	Normaler	15,4	-,200000000000001	-,421666666666667	1,38853978752053	-,100000000000001	-3,19874624170773	2,3554129083744
805	01.05.1979	2	88	168	nb	<nicht bekannt>	CIN III	9,5	2	Patient mit leichter Allgemeinerkrankung	13,3	-3,8	-,421666666666667	1,38853978752053	-1,9	-3,19874624170773	2,3554129083744
806	20.10.1999	2	50	167	nb	<nicht bekannt>	Dermoid Zyste re	12,4	1	Normaler	14,4	-2	-,421666666666667	1,38853978752053	-1	-3,19874624170773	2,3554129083744
809	13.12.1954	2	58	159	nb	<nicht bekannt>	Coxarthrose	12,7	2	Patient mit leichter Allgemeinerkrankung	14,7	-2	-,421666666666667	1,38853978752053	-1	-3,19874624170773	2,3554129083744
816	08.03.1962	2	70	165	nb	<nicht bekannt>	Coxarthrose bds	14,5	1	Normaler	13,5	1	-,421666666666667	1,38853978752053	,5	-3,19874624170773	2,3554129083744
818	27.09.1969	2	88	181	5B	5B	primärer HPT	12,9	3	Patient mit schwerer Allgemeinerkrankung u. Leistungsminderung	12,9	0	-,421666666666667	1,38853978752053	0	-3,19874624170773	2,3554129083744
819	24.03.1983	2	83	160	Uro	Urologie	Dranginkontinenz	14,3	2	Patient mit leichter Allgemeinerkrankung	14,1	,200000000000001	-,421666666666667	1,38853978752053	,100000000000001	-3,19874624170773	2,3554129083744
821	14.09.1971	2	63	162	PL	Plastische Chirurgie	Neuropathie OS re.	14,3	2	Patient mit leichter Allgemeinerkrankung	13,3	1	-,421666666666667	1,38853978752053	,5	-3,19874624170773	2,3554129083744
824	08.05.1967	2	53	165	UC	Unfall	SLAP-Läsion Schulter re.	13,5	2	Patient mit leichter Allgemeinerkrankung	12,8	,699999999999999	-,421666666666667	1,38853978752053	,35	-3,19874624170773	2,3554129083744
825	12.07.1974	2	71	169	PL	Plastische Chirurgie	Mamma Hyperplasie	12,7	2	Patient mit leichter Allgemeinerkrankung	12,4	,299999999999999	-,421666666666667	1,38853978752053	,149999999999999	-3,19874624170773	2,3554129083744
826	02.06.1937	2	57	160	OR	Orthopädie	Coxarthrose re.	12	3	Patient mit schwerer Allgemeinerkrankung u. Leistungsminderung	13	-1	-,421666666666667	1,38853978752053	-,5	-3,19874624170773	2,3554129083744
828	12.06.1953	2	80	161	nb	<nicht bekannt>	Coxarthrose li,.	13,4	1	Normaler	13,1	,300000000000001	-,421666666666667	1,38853978752053	,15	-3,19874624170773	2,3554129083744
829	25.04.1966	2	72	170	nb	<nicht bekannt>	Lisfranc Subluxation	13,6	2	Patient mit leichter Allgemeinerkrankung	14	-,4	-,421666666666667	1,38853978752053	-,2	-3,19874624170773	2,3554129083744
837	29.06.1978	2	80	174	nb	<nicht bekannt>	Lipidödem UE bds	13,9	1	Normaler	14,8	-,9	-,421666666666667	1,38853978752053	-,45	-3,19874624170773	2,3554129083744
839	24.06.1968	2	101	159	nb	<nicht bekannt>	NINS	10	3	Patient mit schwerer Allgemeinerkrankung u. Leistungsminderung	12,3	-2,3	-,421666666666667	1,38853978752053	-1,15	-3,19874624170773	2,3554129083744
840	07.10.1940	2	66	156	nb	<nicht bekannt>	Coxarthrose	14,8	3	Patient mit schwerer Allgemeinerkrankung u. Leistungsminderung	15,1	-,299999999999999	-,421666666666667	1,38853978752053	-,149999999999999	-3,19874624170773	2,3554129083744
841	29.03.1948	2	65	167	nb	<nicht bekannt>	Wundheilungsstörung	10,5	3	Patient mit schwerer Allgemeinerkrankung u. Leistungsminderung	11,4	-,9	-,421666666666667	1,38853978752053	-,45	-3,19874624170773	2,3554129083744
843	12.11.1959	2	86	179	nb	<nicht bekannt>	St.p. Mamma CA	14,4	3	Patient mit schwerer Allgemeinerkrankung u. Leistungsminderung	15,4	-1	-,421666666666667	1,38853978752053	-,5	-3,19874624170773	2,3554129083744
844	09.11.1939	2	55	157	OR	Orthopädie	St.p. KEP re, Faszienlücke u. Chondrolyse	14,1	3	Patient mit schwerer Allgemeinerkrankung u. Leistungsminderung	13	1,1	-,421666666666667	1,38853978752053	,55	-3,19874624170773	2,3554129083744
846	04.11.1955	2	42	160	nb	<nicht bekannt>	Mamma-Ca dext.	11,8	2	Patient mit leichter Allgemeinerkrankung	12,5	-,699999999999999	-,421666666666667	1,38853978752053	-,35	-3,19874624170773	2,3554129083744
847	26.08.1975	2	52	165	nb	<nicht bekannt>	Myoma uteri	14,4	2	Patient mit leichter Allgemeinerkrankung	15,4	-1	-,421666666666667	1,38853978752053	-,5	-3,19874624170773	2,3554129083744
848	12.04.1988	2	88	163	nb	<nicht bekannt>	Plazentarest	12,8	2	Patient mit leichter Allgemeinerkrankung	12,7	,100000000000001	-,421666666666667	1,38853978752053	,0500000000000007	-3,19874624170773	2,3554129083744
849	13.10.2001	2	66	168	4B	Plastische Chirurgie	Mammahyperplasie bds.	14,7	1	Normaler	13,4	1,3	-,421666666666667	1,38853978752053	,649999999999999	-3,19874624170773	2,3554129083744
856	13.01.1970	2	63	168	nb	<nicht bekannt>	fam. Belastung	14	2	Patient mit leichter Allgemeinerkrankung	13,7	,300000000000001	-,421666666666667	1,38853978752053	,15	-3,19874624170773	2,3554129083744
859	12.12.1993	2	62	156	nb	<nicht bekannt>	vz WT	11,3	2	Patient mit leichter Allgemeinerkrankung	12,4	-1,1	-,421666666666667	1,38853978752053	-,55	-3,19874624170773	2,3554129083744
860	01.03.1988	2	64	170	nb	<nicht bekannt>	EUG rechts	12,8	2	Patient mit leichter Allgemeinerkrankung	13	-,199999999999999	-,421666666666667	1,38853978752053	-,0999999999999996	-3,19874624170773	2,3554129083744
862	23.08.1967	2	115	167	nb	<nicht bekannt>	Hochsitzendes Ureterkonkrement	13,3	3	Patient mit schwerer Allgemeinerkrankung u. Leistungsminderung	14,2	-,899999999999999	-,421666666666667	1,38853978752053	-,449999999999999	-3,19874624170773	2,3554129083744
863	09.11.1982	2	104	168	nb	<nicht bekannt>	Lipom Rücken	10,4	2	Patient mit leichter Allgemeinerkrankung	12,4	-2	-,421666666666667	1,38853978752053	-1	-3,19874624170773	2,3554129083744
864	31.10.1963	2	178	170	nb	<nicht bekannt>	Gonarthrose re	11,6	3	Patient mit schwerer Allgemeinerkrankung u. Leistungsminderung	13,1	-1,5	-,421666666666667	1,38853978752053	-,75	-3,19874624170773	2,3554129083744
865	01.10.1958	2	106	173	nb	<nicht bekannt>	med.betonte Gonarthrose links	14,3	2	Patient mit leichter Allgemeinerkrankung	13,3	1	-,421666666666667	1,38853978752053	,5	-3,19874624170773	2,3554129083744
867	14.08.1989	2	76	175	nb	<nicht bekannt>	Cutis lax.	15,1	2	Patient mit leichter Allgemeinerkrankung	14,7	,4	-,421666666666667	1,38853978752053	,2	-3,19874624170773	2,3554129083744
868	09.10.1943	2	90	154	nb	<nicht bekannt>	Gonarthrose li	12,1	4	Patient mit schwerer Allgemeinerkrankung u	16,3	-4,2	-,421666666666667	1,38853978752053	-2,1	-3,19874624170773	2,3554129083744
869	18.09.1964	2	54	168	nb	<nicht bekannt>	Uterus myomatosus	12,9	1	Normaler	12,4	,5	-,421666666666667	1,38853978752053	,25	-3,19874624170773	2,3554129083744
870	07.03.1988	2	61	168	nb	<nicht bekannt>	MA	12,5	2	Patient mit leichter Allgemeinerkrankung	12,4	,0999999999999996	-,421666666666667	1,38853978752053	,0499999999999998	-3,19874624170773	2,3554129083744
873	05.07.1970	2	114	175	nb	<nicht bekannt>	Gonarthrose rechts	13,7	2	Patient mit leichter Allgemeinerkrankung	14,4	-,700000000000001	-,421666666666667	1,38853978752053	-,350000000000001	-3,19874624170773	2,3554129083744
875	10.11.1983	2	54	157	nb	<nicht bekannt>	follikuläre Neoplasie SD	13	2	Patient mit leichter Allgemeinerkrankung	13,4	-,4	-,421666666666667	1,38853978752053	-,2	-3,19874624170773	2,3554129083744
876	10.01.1988	2	80	153	nb	<nicht bekannt>	PCOS	10,8	2	Patient mit leichter Allgemeinerkrankung	10,8	0	-,421666666666667	1,38853978752053	0	-3,19874624170773	2,3554129083744
877	08.05.1966	2	64	170	nb	<nicht bekannt>	Coxarthrose li>re	12,4	2	Patient mit leichter Allgemeinerkrankung	13	-,6	-,421666666666667	1,38853978752053	-,3	-3,19874624170773	2,3554129083744
879	29.07.1944	2	74	167	nb	<nicht bekannt>	Coxarthrose	14,1	3	Patient mit schwerer Allgemeinerkrankung u. Leistungsminderung	13,5	,6	-,421666666666667	1,38853978752053	,3	-3,19874624170773	2,3554129083744
881	25.05.1962	2	64	176	nb	<nicht bekannt>	Hernia ventralis nach LAP	15,2	2	Patient mit leichter Allgemeinerkrankung	14,4	,799999999999999	-,421666666666667	1,38853978752053	,399999999999999	-3,19874624170773	2,3554129083744
882	07.05.1973	2	76	178	nb	<nicht bekannt>	Ut myomatosus permagna	14,2	1	Normaler	14,5	-,300000000000001	-,421666666666667	1,38853978752053	-,15	-3,19874624170773	2,3554129083744
884	21.02.1989	2	65	172	nb	<nicht bekannt>	Rezidivendometriom	13	2	Patient mit leichter Allgemeinerkrankung	14,1	-1,1	-,421666666666667	1,38853978752053	-,55	-3,19874624170773	2,3554129083744
885	07.06.1968	2	62	175	nb	<nicht bekannt>	Kapselfibrose bds	15,2	2	Patient mit leichter Allgemeinerkrankung	14	1,2	-,421666666666667	1,38853978752053	,6	-3,19874624170773	2,3554129083744
890	16.08.1952	2	70	168	nb	<nicht bekannt>	SNAC wrist re	14,7	2	Patient mit leichter Allgemeinerkrankung	14,5	,199999999999999	-,421666666666667	1,38853978752053	,0999999999999996	-3,19874624170773	2,3554129083744
891	16.07.1978	2	55	171	nb	<nicht bekannt>	supraumb. Hernie	15,5	2	Patient mit leichter Allgemeinerkrankung	14,2	1,3	-,421666666666667	1,38853978752053	,65	-3,19874624170773	2,3554129083744
892	30.04.1962	2	87	162	nb	<nicht bekannt>	Coxarthrose bds	13,7	2	Patient mit leichter Allgemeinerkrankung	13,3	,399999999999999	-,421666666666667	1,38853978752053	,199999999999999	-3,19874624170773	2,3554129083744
893	26.06.1967	2	86	166	nb	<nicht bekannt>	Uterus Myomatosus	14,1	2	Patient mit leichter Allgemeinerkrankung	14,1	0	-,421666666666667	1,38853978752053	0	-3,19874624170773	2,3554129083744
894	22.06.1969	2	70	166	nb	<nicht bekannt>		14,4	2	Patient mit leichter Allgemeinerkrankung	14,2	,200000000000001	-,421666666666667	1,38853978752053	,100000000000001	-3,19874624170773	2,3554129083744
895	01.01.1973	2	61	164	nb	<nicht bekannt>	Uterus myomatosus	12,8	2	Patient mit leichter Allgemeinerkrankung	12,6	,200000000000001	-,421666666666667	1,38853978752053	,100000000000001	-3,19874624170773	2,3554129083744
897	14.10.1970	2	0		nb	<nicht bekannt>		14,5			15,1	-,6	-,421666666666667	1,38853978752053	-,3	-3,19874624170773	2,3554129083744
898	02.07.1963	2	88	164	OR	Orthopädie	Rupt.men.med.gen.sin.	12,9	2	Patient mit leichter Allgemeinerkrankung	12,7	,200000000000001	-,421666666666667	1,38853978752053	,100000000000001	-3,19874624170773	2,3554129083744
900	21.05.1939	2	62	150	OR	Orthopädie	#LWK II non. rec., Z.n. TLIF 4, 5, S1	11,4	4	Patient mit schwerer Allgemeinerkrankung u	12,2	-,799999999999999	-,421666666666667	1,38853978752053	-,399999999999999	-3,19874624170773	2,3554129083744
901	02.05.1943	2	73	173	Gyn1	Gyn 1	BPMP	13,9	3	Patient mit schwerer Allgemeinerkrankung u. Leistungsminderung	15,5	-1,6	-,421666666666667	1,38853978752053	-,8	-3,19874624170773	2,3554129083744
903	23.05.1964	2	62	155	Gyn1	Gyn 1	susp. Ovarilazystemn bds.	13,3	2	Patient mit leichter Allgemeinerkrankung	12,1	1,2	-,421666666666667	1,38853978752053	,600000000000001	-3,19874624170773	2,3554129083744
904	10.06.1982	2	58	163	Gyn1	Gyn 1	Abdominaltumor, Kinderwunsch	11,8	1	Normaler	13,2	-1,4	-,421666666666667	1,38853978752053	-,699999999999999	-3,19874624170773	2,3554129083744
905	13.02.1991	2	55	159	Geb1	Gebär 1	V.a. Anophtalmie/Hydrocephalus	12,7	1	Normaler	13,9	-1,2	-,421666666666667	1,38853978752053	-,600000000000001	-3,19874624170773	2,3554129083744
908	23.05.1963	2	74	170	OR	Orthopädie	PFJ-Prothese re. mit Sekundärarthrose	14,6	2	Patient mit leichter Allgemeinerkrankung	12,8	1,8	-,421666666666667	1,38853978752053	,899999999999999	-3,19874624170773	2,3554129083744
909	16.10.1990	2	129	176	nb	<nicht bekannt>	Großes Kind	13,3	2	Patient mit leichter Allgemeinerkrankung	14	-,699999999999999	-,421666666666667	1,38853978752053	-,35	-3,19874624170773	2,3554129083744
910	16.05.1966	2	66	160	OR	Orthopädie	STT-Arthrose li.	12,7	3	Patient mit schwerer Allgemeinerkrankung u. Leistungsminderung	13,8	-1,1	-,421666666666667	1,38853978752053	-,550000000000001	-3,19874624170773	2,3554129083744
914	30.06.1968	2	90	160	nb	<nicht bekannt>	Myoma uteri	14,7	2	Patient mit leichter Allgemeinerkrankung	14,9	-,200000000000001	-,421666666666667	1,38853978752053	-,100000000000001	-3,19874624170773	2,3554129083744
918	09.05.1968	2	90	164	nb	<nicht bekannt>	Innenminiskusläsion	13,5	2	Patient mit leichter Allgemeinerkrankung	16,1	-2,6	-,421666666666667	1,38853978752053	-1,3	-3,19874624170773	2,3554129083744
919	27.03.1987	2	117	164	nb	<nicht bekannt>	Z.n. Sectio	14,2	3	Patient mit schwerer Allgemeinerkrankung u. Leistungsminderung	13,9	,299999999999999	-,421666666666667	1,38853978752053	,149999999999999	-3,19874624170773	2,3554129083744
920	15.01.1953	2	68	172	nb	<nicht bekannt>	PMPB	13,8	2	Patient mit leichter Allgemeinerkrankung	14,5	-,699999999999999	-,421666666666667	1,38853978752053	-,35	-3,19874624170773	2,3554129083744
921	26.06.1931	2	63	162	nb	<nicht bekannt>	Gonarthrose re	13,3	4	Patient mit schwerer Allgemeinerkrankung u	12,7	,600000000000001	-,421666666666667	1,38853978752053	,300000000000001	-3,19874624170773	2,3554129083744
922	20.05.1988	2	65	169	nb	<nicht bekannt>	Cyst ovar re	12,6	1	Normaler	13,2	-,6	-,421666666666667	1,38853978752053	-,3	-3,19874624170773	2,3554129083744
924	04.11.1947	2	77	168	nb	<nicht bekannt>	Gonarthrose re.	14	3	Patient mit schwerer Allgemeinerkrankung u. Leistungsminderung	13,1	,9	-,421666666666667	1,38853978752053	,45	-3,19874624170773	2,3554129083744
926	30.10.1963	2	70	169	nb	<nicht bekannt>	Coxarthrose re	15,4	2	Patient mit leichter Allgemeinerkrankung	13,1	2,3	-,421666666666667	1,38853978752053	1,15	-3,19874624170773	2,3554129083744
929	29.08.1954	2	80	165	nb	<nicht bekannt>	Mamma CA re	14,9	2	Patient mit leichter Allgemeinerkrankung	14,9	0	-,421666666666667	1,38853978752053	0	-3,19874624170773	2,3554129083744
932	30.05.1985	2	76	176	nb	<nicht bekannt>	Trophoblastenrest nach MA	10,2	2	Patient mit leichter Allgemeinerkrankung	11,2	-1	-,421666666666667	1,38853978752053	-,5	-3,19874624170773	2,3554129083744
933	22.07.1968	2	99	165	nb	<nicht bekannt>	Z.n. dors. Dese, Anschlussdegeneration	12,9	3	Patient mit schwerer Allgemeinerkrankung u. Leistungsminderung	13,2	-,299999999999999	-,421666666666667	1,38853978752053	-,149999999999999	-3,19874624170773	2,3554129083744
934	23.04.1956	2	96	166	nb	<nicht bekannt>	Mamma-CA op. li	14,1			14,8	-,700000000000001	-,421666666666667	1,38853978752053	-,350000000000001	-3,19874624170773	2,3554129083744
935	04.10.1961	2	66	172	nb	<nicht bekannt>	St. p. Tibikopf# li	13,3	1	Normaler	11,9	1,4	-,421666666666667	1,38853978752053	,7	-3,19874624170773	2,3554129083744
939	13.02.1956	2	68	158	nb	<nicht bekannt>	Endometrium-CA	14,1	2	Patient mit leichter Allgemeinerkrankung	16,1	-2	-,421666666666667	1,38853978752053	-1	-3,19874624170773	2,3554129083744
940	30.07.1934	2	70	147	nb	<nicht bekannt>	Gonarthrose links	15,1	2	Patient mit leichter Allgemeinerkrankung	14,9	,199999999999999	-,421666666666667	1,38853978752053	,0999999999999996	-3,19874624170773	2,3554129083744
942	09.10.1940	2	55	158	OR	Orthopädie	Coxarthrose li.	13,6	2	Patient mit leichter Allgemeinerkrankung	12,9	,699999999999999	-,421666666666667	1,38853978752053	,35	-3,19874624170773	2,3554129083744
943	04.06.1968	2	70	168	nb	<nicht bekannt>	Atypisches Endometrium	14,5	2	Patient mit leichter Allgemeinerkrankung	16,5	-2	-,421666666666667	1,38853978752053	-1	-3,19874624170773	2,3554129083744
944	19.12.1959	2	58	160	nb	<nicht bekannt>	CK-Stenose, Endometriumpolyp, Hämatometra	12,5	3	Patient mit schwerer Allgemeinerkrankung u. Leistungsminderung	13,6	-1,1	-,421666666666667	1,38853978752053	-,55	-3,19874624170773	2,3554129083744
946	24.04.1992	2	55	165	nb	<nicht bekannt>	Myome Vorderwand Uterus	11,7	1	Normaler	11,8	-,100000000000001	-,421666666666667	1,38853978752053	-,0500000000000007	-3,19874624170773	2,3554129083744
947	01.03.1967	2	60	170	4B	Plastische Chirurgie	Brustasymmetrie b. Z. n. Implantatinfekt re.	14,7	2	Patient mit leichter Allgemeinerkrankung	13,4	1,3	-,421666666666667	1,38853978752053	,649999999999999	-3,19874624170773	2,3554129083744
949	23.08.1958	2	86	151	OR	Orthopädie	Gonart. re	14,2	2	Patient mit leichter Allgemeinerkrankung	15,5	-1,3	-,421666666666667	1,38853978752053	-,65	-3,19874624170773	2,3554129083744
950	26.08.1978	2	65	170	nb	<nicht bekannt>	Cutis laxans	13,9	2	Patient mit leichter Allgemeinerkrankung	14,3	-,4	-,421666666666667	1,38853978752053	-,2	-3,19874624170773	2,3554129083744
953	17.09.1956	2	104	168	5B	5B	Flankenhernie rechts	14,1	2	Patient mit leichter Allgemeinerkrankung	14,3	-,200000000000001	-,421666666666667	1,38853978752053	-,100000000000001	-3,19874624170773	2,3554129083744
956	22.11.1946	2	76	165	nb	<nicht bekannt>	susp Endometrium	13,2	2	Patient mit leichter Allgemeinerkrankung	14,6	-1,4	-,421666666666667	1,38853978752053	-,7	-3,19874624170773	2,3554129083744
957	19.06.1975	2	56	157	nb	<nicht bekannt>	Mammahyperplasie	15,3	1	Normaler	12,2	3,1	-,421666666666667	1,38853978752053	1,55	-3,19874624170773	2,3554129083744
958	08.11.1967	2	98	160	nb	<nicht bekannt>	Bauchwandhernie, Fettschürze	15,6	2	Patient mit leichter Allgemeinerkrankung	14,8	,799999999999999	-,421666666666667	1,38853978752053	,399999999999999	-3,19874624170773	2,3554129083744
960	20.04.1960	2	50	162	nb	<nicht bekannt>	komplexe Ovarialzyste li	13	2	Patient mit leichter Allgemeinerkrankung	13,7	-,699999999999999	-,421666666666667	1,38853978752053	-,35	-3,19874624170773	2,3554129083744
965	28.09.1965	2	60	165	nb	<nicht bekannt>	MM hochoccipital	12,6	2	Patient mit leichter Allgemeinerkrankung	12,8	-,200000000000001	-,421666666666667	1,38853978752053	-,100000000000001	-3,19874624170773	2,3554129083744
966	25.04.1947	2	69	168	nb	<nicht bekannt>	DCIS li	14,6	3	Patient mit schwerer Allgemeinerkrankung u. Leistungsminderung	13,8	,799999999999999	-,421666666666667	1,38853978752053	,399999999999999	-3,19874624170773	2,3554129083744
967	16.01.1935	2	39	152	nb	<nicht bekannt>	Axillarez re	13,4	3	Patient mit schwerer Allgemeinerkrankung u. Leistungsminderung	12,9	,5	-,421666666666667	1,38853978752053	,25	-3,19874624170773	2,3554129083744
968	02.01.1984	2	73	163	nb	<nicht bekannt>	PE, IUGR	12,5	2	Patient mit leichter Allgemeinerkrankung	14,1	-1,6	-,421666666666667	1,38853978752053	-,8	-3,19874624170773	2,3554129083744
969	18.07.1983	2	67	166	nb	<nicht bekannt>	Endometriose	13,6	2	Patient mit leichter Allgemeinerkrankung	15,5	-1,9	-,421666666666667	1,38853978752053	-,95	-3,19874624170773	2,3554129083744
971	26.08.1950	2	79	170	nb	<nicht bekannt>	Synechie bei lichen planus	13,5	2	Patient mit leichter Allgemeinerkrankung	13,9	-,4	-,421666666666667	1,38853978752053	-,2	-3,19874624170773	2,3554129083744
972	04.11.1986	2	61	151	nb	<nicht bekannt>	WUnsch-Sectio	13,1	2	Patient mit leichter Allgemeinerkrankung	15,6	-2,5	-,421666666666667	1,38853978752053	-1,25	-3,19874624170773	2,3554129083744
973	29.05.1954	2	70	160	nb	<nicht bekannt>	Serometra	13,1	2	Patient mit leichter Allgemeinerkrankung	10,7	2,4	-,421666666666667	1,38853978752053	1,2	-3,19874624170773	2,3554129083744
974	15.10.1971	2	70	173	nb	<nicht bekannt>	AV-Malformation PIP V links	15	1	Normaler	14,8	,199999999999999	-,421666666666667	1,38853978752053	,0999999999999996	-3,19874624170773	2,3554129083744
978	18.04.1999	2	48	159	nb	<nicht bekannt>	Hymenalseptum	15	1	Normaler	14	1	-,421666666666667	1,38853978752053	,5	-3,19874624170773	2,3554129083744
981	09.02.1995	2	58	174	nb	<nicht bekannt>	fam Belastung	14,9	2	Patient mit leichter Allgemeinerkrankung	12,6	2,3	-,421666666666667	1,38853978752053	1,15	-3,19874624170773	2,3554129083744
983	20.05.1991	2	54	165	nb	<nicht bekannt>	lost IUD	13,9	2	Patient mit leichter Allgemeinerkrankung	13,7	,200000000000001	-,421666666666667	1,38853978752053	,100000000000001	-3,19874624170773	2,3554129083744
985	15.08.1963	2	90	165	nb	<nicht bekaonnt>	Gonarthrose re	12,3	3	Patient mit schwerer Allgemeinerkrankung u. Leistungsminderung	13,7	-1,4	-,421666666666667	1,38853978752053	-,699999999999999	-3,19874624170773	2,3554129083744
986	13.05.1973	2	63	155	nb	<nicht bekannt>	schmerzhafte Zyste kleines Becken	13,4	3	Patient mit schwerer Allgemeinerkrankung u. Leistungsminderung	13,4	0	-,421666666666667	1,38853978752053	0	-3,19874624170773	2,3554129083744
987	17.07.1944	2	53	163	OR	Orthopädie	Z.n. Lisfranc-Arthrodese li.	13,1	3	Patient mit schwerer Allgemeinerkrankung u. Leistungsminderung	15,4	-2,3	-,421666666666667	1,38853978752053	-1,15	-3,19874624170773	2,3554129083744
988	21.07.1977	2	67	171	nb	<nicht bekannt>	St.p. Sectio, PE	14	2	Patient mit leichter Allgemeinerkrankung	14,9	-,9	-,421666666666667	1,38853978752053	-,45	-3,19874624170773	2,3554129083744
990	02.07.1994	2	70	175	nb	<nicht bekannt>	frustrane Cyprostolgabe	15,1	2	Patient mit leichter Allgemeinerkrankung	12,8	2,3	-,421666666666667	1,38853978752053	1,15	-3,19874624170773	2,3554129083744
991	28.03.1982	2	80	172	nb	<nicht bekannt>	St.p. Sectio	16,6	2	Patient mit leichter Allgemeinerkrankung	15	1,6	-,421666666666667	1,38853978752053	,800000000000001	-3,19874624170773	2,3554129083744
992	25.03.1940	2	75	168	TX	Transplant	Sondendysfunktion DDDR	12,1	3	Patient mit schwerer Allgemeinerkrankung u. Leistungsminderung	13,2	-1,1	-,421666666666667	1,38853978752053	-,55	-3,19874624170773	2,3554129083744
995	04.12.1983	2	57	169	5B	5B	H.umb.	12,7	1	Normaler	15,6	-2,9	-,421666666666667	1,38853978752053	-1,45	-3,19874624170773	2,3554129083744
996	18.12.1945	2	55	160	nb	<nicht bekannt>	auff. Endometrium	13,5	2	Patient mit leichter Allgemeinerkrankung	14,3	-,800000000000001	-,421666666666667	1,38853978752053	-,4	-3,19874624170773	2,3554129083744
997	20.03.1944	2	145	165	Uro	Urologie	~vesicae	12,6	3	Patient mit schwerer Allgemeinerkrankung u. Leistungsminderung	13,2	-,6	-,421666666666667	1,38853978752053	-,3	-3,19874624170773	2,3554129083744
998	12.05.1953	2	60	161	nb	<nicht bekannt>	Cyst ov dext	12	2	Patient mit leichter Allgemeinerkrankung	12,8	-,800000000000001	-,421666666666667	1,38853978752053	-,4	-3,19874624170773	2,3554129083744
999	24.04.1991	2	61	168	nb	<nicht bekannt>	Fam. Belastung	13,7	2	Patient mit leichter Allgemeinerkrankung	15,7	-2	-,421666666666667	1,38853978752053	-1	-3,19874624170773	2,3554129083744
1003	21.12.1944	2	78	152	nb	<nicht bekannt>	Coxarthrose re.	13,4	3	Patient mit schwerer Allgemeinerkrankung u. Leistungsminderung	14,8	-1,4	-,421666666666667	1,38853978752053	-,7	-3,19874624170773	2,3554129083744
1005	09.09.1933	2	66	161	OR	Orthopädie	Gonarthrose re.	12,4	4	Patient mit schwerer Allgemeinerkrankung u	12,7	-,299999999999999	-,421666666666667	1,38853978752053	-,149999999999999	-3,19874624170773	2,3554129083744
1006	19.04.1947	2	75	170	nb	<nicht bekannt>	Coxarthrose re.	14,7	2	Patient mit leichter Allgemeinerkrankung	15,1	-,4	-,421666666666667	1,38853978752053	-,2	-3,19874624170773	2,3554129083744
1007	01.03.1983	2	84	170	nb	<nicht bekannt>	St.p. NSM +rekons	13,2	2	Patient mit leichter Allgemeinerkrankung	14,8	-1,6	-,421666666666667	1,38853978752053	-,800000000000001	-3,19874624170773	2,3554129083744
1011	20.07.1963	2	72	174	OR	Orthopädie	Z.n. Bimall# li. 3/19	15,3	1	Normaler	14,9	,4	-,421666666666667	1,38853978752053	,2	-3,19874624170773	2,3554129083744
1016	29.11.1982	2	89	163	nb	<nicht bekannt>	Trisomie 21, 16. SSW	13,8	2	Patient mit leichter Allgemeinerkrankung	14,3	-,5	-,421666666666667	1,38853978752053	-,25	-3,19874624170773	2,3554129083744
1020	28.07.1974	2	70	170	nb	<nicht bekannt>	Ovarialzy re, Vor-OP's	13,8	3	Patient mit schwerer Allgemeinerkrankung u. Leistungsminderung	12,8	1	-,421666666666667	1,38853978752053	,5	-3,19874624170773	2,3554129083744
1023	27.05.1980	2	77	163	nb	<nicht bekannt>	Hypermenorrhoe	14,2	2	Patient mit leichter Allgemeinerkrankung	15,3	-1,1	-,421666666666667	1,38853978752053	-,550000000000001	-3,19874624170773	2,3554129083744
1024	30.05.1969	2	133	164	OR	Orthopädie	Coxarthrose links	14,7	3	Patient mit schwerer Allgemeinerkrankung u. Leistungsminderung	14,8	-,100000000000001	-,421666666666667	1,38853978752053	-,0500000000000007	-3,19874624170773	2,3554129083744
1025	07.08.1965	2	78	165	OR	Orthopädie	Z.n. subcap. Humerusfrakt. re., mit Disloc.	13,7	3	Patient mit schwerer Allgemeinerkrankung u. Leistungsminderung	13,9	-,200000000000001	-,421666666666667	1,38853978752053	-,100000000000001	-3,19874624170773	2,3554129083744
1026	26.04.1960	2	47	156	PL	Plastische Chirurgie	st.p. Mammarekonstruktion	15	2	Patient mit leichter Allgemeinerkrankung	14,8	,199999999999999	-,421666666666667	1,38853978752053	,0999999999999996	-3,19874624170773	2,3554129083744
1027	14.01.1978	2	82	172	nb	<nicht bekannt>	Corpuspolyp, Blutungsstörung	13,7	1	Normaler	15,5	-1,8	-,421666666666667	1,38853978752053	-,9	-3,19874624170773	2,3554129083744
1028	28.07.1986	2	82	170	nb	<nicht bekannt>	Cervixinsuffizienz	13	2	Patient mit leichter Allgemeinerkrankung	14,5	-1,5	-,421666666666667	1,38853978752053	-,75	-3,19874624170773	2,3554129083744
1030	10.03.1944	2	90	163	OR	Orthopädie	Schaftlockerung+Implantatbruch HTEP li	13,5	3	Patient mit schwerer Allgemeinerkrankung u. Leistungsminderung	12,5	1	-,421666666666667	1,38853978752053	,5	-3,19874624170773	2,3554129083744
1034	10.11.1975	2	62	163	nb	<nicht bekannt>	vordere Kreuzbandruptur re.	14,4	1	Normaler	13,3	1,1	-,421666666666667	1,38853978752053	,55	-3,19874624170773	2,3554129083744
1038	15.08.1971	2	84	168	nb	<nicht bekannt>	MM parietal	14,1	2	Patient mit leichter Allgemeinerkrankung	14,2	-,0999999999999996	-,421666666666667	1,38853978752053	-,0499999999999998	-3,19874624170773	2,3554129083744
1042	08.10.1975	2	67	164	OR	Orthopädie	inkarz. Meniskus Knie re	13,1	2	Patient mit leichter Allgemeinerkrankung	13,4	-,300000000000001	-,421666666666667	1,38853978752053	-,15	-3,19874624170773	2,3554129083744
1045	22.04.1989	2	116	168	nb	<nicht bekannt>	Übertragung	13,2	2	Patient mit leichter Allgemeinerkrankung	14,9	-1,7	-,421666666666667	1,38853978752053	-,850000000000001	-3,19874624170773	2,3554129083744
1046	02.07.1959	2	68	167	OR	Orthopädie	St. dD C7-TH5	13,4	1	Normaler	12,5	,9	-,421666666666667	1,38853978752053	,45	-3,19874624170773	2,3554129083744
1047	03.04.1988	2	53	168	nb	<nicht bekannt>	MA	12,4	1	Normaler	13,7	-1,3	-,421666666666667	1,38853978752053	-,649999999999999	-3,19874624170773	2,3554129083744
1048	15.11.1966	2	69	167	nb	<nicht bekannt>	Condylom	12,2	2	Patient mit leichter Allgemeinerkrankung	13,8	-1,6	-,421666666666667	1,38853978752053	-,800000000000001	-3,19874624170773	2,3554129083744
1049	28.05.1971	2	56	163	nb	<nicht bekannt>	-cervicis	14	2	Patient mit leichter Allgemeinerkrankung	13,1	,9	-,421666666666667	1,38853978752053	,45	-3,19874624170773	2,3554129083744
1052	02.02.1981	2	93	165	nb	<nicht bekannt>	Zyste	12,2	1	Normaler	14,2	-2	-,421666666666667	1,38853978752053	-1	-3,19874624170773	2,3554129083744
1053	22.08.1943	2	56	158	OR	Orthopädie	Coxarthrose links	13,8	2	Patient mit leichter Allgemeinerkrankung	13,6	,200000000000001	-,421666666666667	1,38853978752053	,100000000000001	-3,19874624170773	2,3554129083744
1054	04.10.1970	2	90	157	nb	<nicht bekannt>	v.a. EM-Polyp	12,1	2	Patient mit leichter Allgemeinerkrankung	13,9	-1,8	-,421666666666667	1,38853978752053	-,9	-3,19874624170773	2,3554129083744
1055	18.04.1996	2	56	165	nb	<nicht bekannt>	Endometrium	12,7	2	Patient mit leichter Allgemeinerkrankung	13,4	-,700000000000001	-,421666666666667	1,38853978752053	-,350000000000001	-3,19874624170773	2,3554129083744
1056	25.03.1961	2	61	164	nb	<nicht bekannt>	KOmplexe Zyste	13,5	2	Patient mit leichter Allgemeinerkrankung	13,9	-,4	-,421666666666667	1,38853978752053	-,2	-3,19874624170773	2,3554129083744
1058	30.11.1942	2	90	160	nb	<nicht bekannt>	PMB, Ovarialzyste	15,8	3	Patient mit schwerer Allgemeinerkrankung u. Leistungsminderung	15,1	,700000000000001	-,421666666666667	1,38853978752053	,350000000000001	-3,19874624170773	2,3554129083744
1059	12.03.1963	2	63	168	nb	<nicht bekannt>	OD tali und Taluszyste li	13,6	2	Patient mit leichter Allgemeinerkrankung	13,9	-,300000000000001	-,421666666666667	1,38853978752053	-,15	-3,19874624170773	2,3554129083744
1060	25.09.1964	2	85	160	nb	<nicht bekannt>	Scaphoid-Lunatum Bandruptur Links	14,6	2	Patient mit leichter Allgemeinerkrankung	15	-,4	-,421666666666667	1,38853978752053	-,2	-3,19874624170773	2,3554129083744
1061	29.09.1944	2	79	153	nb	<nicht bekannt>	cyst. Ovar	14	3	Patient mit schwerer Allgemeinerkrankung u. Leistungsminderung	13,4	,6	-,421666666666667	1,38853978752053	,3	-3,19874624170773	2,3554129083744
1062	21.10.1951	2	70	160	nb	<nicht bekannt>	Osteomyelitis USCH re.	12,8	3	Patient mit schwerer Allgemeinerkrankung u. Leistungsminderung	11,4	1,4	-,421666666666667	1,38853978752053	,7	-3,19874624170773	2,3554129083744
1063	15.08.1950	2	110	166	nb	<nicht bekannt>	Mamma Ca	14,7	4	Patient mit schwerer Allgemeinerkrankung u	17,9	-3,2	-,421666666666667	1,38853978752053	-1,6	-3,19874624170773	2,3554129083744
1064	06.12.1992	2	68	172	nb	<nicht bekannt>	HSIL/CIN III	14,1	2	Patient mit leichter Allgemeinerkrankung	16	-1,9	-,421666666666667	1,38853978752053	-,95	-3,19874624170773	2,3554129083744
1066	26.12.1994	2	110	175	PL	Plastische Chirurgie	Mammadef. bds. mit Asymmetrie;	13,4	2	Patient mit leichter Allgemeinerkrankung	14,1	-,699999999999999	-,421666666666667	1,38853978752053	-,35	-3,19874624170773	2,3554129083744
1068	12.06.1944	2	70	165	nb	<nicht bekannt>	Rezidivstreßinkon., Atherom perineal	14,4	3	Patient mit schwerer Allgemeinerkrankung u. Leistungsminderung	14,8	-,4	-,421666666666667	1,38853978752053	-,2	-3,19874624170773	2,3554129083744
1069	06.07.1989	2	70	168	nb	<nicht bekannt>	Varikosis vulvae dext	12,5	2	Patient mit leichter Allgemeinerkrankung	15,9	-3,4	-,421666666666667	1,38853978752053	-1,7	-3,19874624170773	2,3554129083744
1070	15.03.1949	2	78	168	nb	<nicht bekannt>	Desc vag et ut	14,5	2	Patient mit leichter Allgemeinerkrankung	17,3	-2,8	-,421666666666667	1,38853978752053	-1,4	-3,19874624170773	2,3554129083744
1071	29.07.1961	2	57	158	nb	<nicht bekannt>	Rectozele	13,1	2	Patient mit leichter Allgemeinerkrankung	14,4	-1,3	-,421666666666667	1,38853978752053	-,65	-3,19874624170773	2,3554129083744
1074	23.02.1973	2	62	164	TX	TX	SSS	13,9	2	Patient mit leichter Allgemeinerkrankung	13,3	,6	-,421666666666667	1,38853978752053	,3	-3,19874624170773	2,3554129083744
1075	28.09.1952	2	67	170	amb	ambulant	Rectumpolyp	14	2	Patient mit leichter Allgemeinerkrankung	13,3	,699999999999999	-,421666666666667	1,38853978752053	,35	-3,19874624170773	2,3554129083744
1077	05.11.1972	2	74	162	nb	<nicht bekannt>	Uterus myomatosus, große Zyste ovar li	13,4	2	Patient mit leichter Allgemeinerkrankung	15,7	-2,3	-,421666666666667	1,38853978752053	-1,15	-3,19874624170773	2,3554129083744
1078	03.05.1965	2	72	170	nb	<nicht bekannt>	-mamma dext re	14,4	3	Patient mit schwerer Allgemeinerkrankung u. Leistungsminderung	15,6	-1,2	-,421666666666667	1,38853978752053	-,6	-3,19874624170773	2,3554129083744
1081	19.09.1954	2	55	168	Uro	Urologie	-ves.	14,6	2	Patient mit leichter Allgemeinerkrankung	11,5	3,1	-,421666666666667	1,38853978752053	1,55	-3,19874624170773	2,3554129083744
1082	09.11.1989	2	63	173	nb	<nicht bekannt>	Bartholini re	14	2	Patient mit leichter Allgemeinerkrankung	13,8	,199999999999999	-,421666666666667	1,38853978752053	,0999999999999996	-3,19874624170773	2,3554129083744
1083	03.02.1972	2	64	168	5B	5B	-	11,2	2	Patient mit leichter Allgemeinerkrankung	13,8	-2,6	-,421666666666667	1,38853978752053	-1,3	-3,19874624170773	2,3554129083744
1085	14.12.1992	2	55	163	nb	<nicht bekannt>	fam Belastung	13,7	2	Patient mit leichter Allgemeinerkrankung	14,5	-,800000000000001	-,421666666666667	1,38853978752053	-,4	-3,19874624170773	2,3554129083744
1086	29.12.1987	2	65	167	OR	Orthopädie	Zystische Degeneration ACL rechts	14,3	1	Normaler	14,7	-,399999999999999	-,421666666666667	1,38853978752053	-,199999999999999	-3,19874624170773	2,3554129083744
1088	22.10.1935	2	87	165	OR	Orthopädie	Gonarthrose links	13,8	3	Patient mit schwerer Allgemeinerkrankung u. Leistungsminderung	16,4	-2,6	-,421666666666667	1,38853978752053	-1,3	-3,19874624170773	2,3554129083744
1090	22.08.1976	2	53	160	OR	Orthopädie	Synovitis, Tendinose SSP, Bursitis subacr.	12,7	2	Patient mit leichter Allgemeinerkrankung	13	-,300000000000001	-,421666666666667	1,38853978752053	-,15	-3,19874624170773	2,3554129083744
1092	29.06.1968	2	53	164	nb	<nicht bekannt>	Symptom. Ut. myomat.	14	2	Patient mit leichter Allgemeinerkrankung	14,7	-,699999999999999	-,421666666666667	1,38853978752053	-,35	-3,19874624170773	2,3554129083744
1093	16.02.1978	2	54	153	nb	<nicht bekannt>	Sactosalpinx bds, Cyst. ovar li	14,6	2	Patient mit leichter Allgemeinerkrankung	14	,6	-,421666666666667	1,38853978752053	,3	-3,19874624170773	2,3554129083744
1094	19.03.1988	2	62	172	nb	<nicht bekannt>	MA 10. SSW, Z.n. IVF	13,3	1	Normaler	13,3	0	-,421666666666667	1,38853978752053	0	-3,19874624170773	2,3554129083744
1095	06.08.1992	2	86	165	PL	Plastische Chirurgie	Syndaktylie Finger II-III, III-IV, IV-V	13,7	2	Patient mit leichter Allgemeinerkrankung	13,5	,199999999999999	-,421666666666667	1,38853978752053	,0999999999999996	-3,19874624170773	2,3554129083744
1096	03.12.1946	2	72	160	nb	<nicht bekannt>	OAB therapierefraktär	14,5	2	Patient mit leichter Allgemeinerkrankung	15,7	-1,2	-,421666666666667	1,38853978752053	-,6	-3,19874624170773	2,3554129083744
1098	13.11.1950	2	52	155	OR	Orthopädie	Supraspinatussehneläsion	13,5	2	Patient mit leichter Allgemeinerkrankung	14,4	-,9	-,421666666666667	1,38853978752053	-,45	-3,19874624170773	2,3554129083744
1099	04.08.1950	2	75	156	PL	Plastische Chirurgie	Neurom Ramus infrapatellaris sin.	13,1	3	Patient mit schwerer Allgemeinerkrankung u. Leistungsminderung	12,9	,199999999999999	-,421666666666667	1,38853978752053	,0999999999999996	-3,19874624170773	2,3554129083744
1100	19.08.1977	2	64	164	amb	ambulant	ieL Neurinom 3. Finger re.	12,8	1	Normaler	14,2	-1,4	-,421666666666667	1,38853978752053	-,699999999999999	-3,19874624170773	2,3554129083744
1102	04.01.1963	2	99	168	nb	<nicht bekannt>	Struma nodosa	14	2	Patient mit leichter Allgemeinerkrankung	14,8	-,800000000000001	-,421666666666667	1,38853978752053	-,4	-3,19874624170773	2,3554129083744
1104	13.04.1970	2	90	160	nb	<nicht bekannt>	instabiles Daumengrundgelenk	13,1	2	Patient mit leichter Allgemeinerkrankung	17,7	-4,6	-,421666666666667	1,38853978752053	-2,3	-3,19874624170773	2,3554129083744
1105	11.06.1981	2	50	158	nb	<nicht bekannt>	V.a. Adenomyosis uteri	14,2	1	Normaler	15,1	-,9	-,421666666666667	1,38853978752053	-,45	-3,19874624170773	2,3554129083744
1108	26.10.1980	2	66	165	5B	5B	chron. Analfissur	13,7	1	Normaler	14,2	-,5	-,421666666666667	1,38853978752053	-,25	-3,19874624170773	2,3554129083744
1111	01.08.1982	2	65	163	nb	<nicht bekannt>	MA	13,6	2	Patient mit leichter Allgemeinerkrankung	15,5	-1,9	-,421666666666667	1,38853978752053	-,95	-3,19874624170773	2,3554129083744
1112	01.12.1939	2	65	162	nb	<nicht bekannt>	NSD Adenom re.	13,2	2	Patient mit leichter Allgemeinerkrankung	14	-,800000000000001	-,421666666666667	1,38853978752053	-,4	-3,19874624170773	2,3554129083744
1113	26.03.1988	2	82	161	nb	<nicht bekannt>	EUG	13,8	2	Patient mit leichter Allgemeinerkrankung	15	-1,2	-,421666666666667	1,38853978752053	-,6	-3,19874624170773	2,3554129083744
1114	15.06.1984	2	82	165	nb	<nicht bekannt>	HELLP	11	3	Patient mit schwerer Allgemeinerkrankung u. Leistungsminderung	14,1	-3,1	-,421666666666667	1,38853978752053	-1,55	-3,19874624170773	2,3554129083744
1115	08.09.1984	2	86	170	nb	<nicht bekannt>	prim Steri, EM Polyp, Endometriose peritoneal	13,9	2	Patient mit leichter Allgemeinerkrankung	16,1	-2,2	-,421666666666667	1,38853978752053	-1,1	-3,19874624170773	2,3554129083744
1116	12.10.1991	2	85	157	nb	<nicht bekannt>	BEL	10,4	3	Patient mit schwerer Allgemeinerkrankung u. Leistungsminderung	13,8	-3,4	-,421666666666667	1,38853978752053	-1,7	-3,19874624170773	2,3554129083744
1117	09.02.1970	2	85	175	nb	<nicht bekannt>	Coxarthrose dext.	14,1	2	Patient mit leichter Allgemeinerkrankung	15,4	-1,3	-,421666666666667	1,38853978752053	-,65	-3,19874624170773	2,3554129083744
1119	23.03.1988	2	63	158	nb	<nicht bekannt>	V.a. PAE	11,5	2	Patient mit leichter Allgemeinerkrankung	13,9	-2,4	-,421666666666667	1,38853978752053	-1,2	-3,19874624170773	2,3554129083744
1120	02.01.1972	2	56	162	5B	5B	V.a. Choledocholith.	12,7	2	Patient mit leichter Allgemeinerkrankung	12,1	,6	-,421666666666667	1,38853978752053	,3	-3,19874624170773	2,3554129083744
1121	06.01.1973	2	60	160	OR	Orthopädie	St.p. lumbopelvine Abstützung bds.	14,1	2	Patient mit leichter Allgemeinerkrankung	14,4	-,300000000000001	-,421666666666667	1,38853978752053	-,15	-3,19874624170773	2,3554129083744
1129	15.07.1991	2	77,5	158	nb	<nicht bekannt>	OB-Beschwerden	12,3	2	Patient mit leichter Allgemeinerkrankung	15,3	-3	-,421666666666667	1,38853978752053	-1,5	-3,19874624170773	2,3554129083744
1131	27.09.1950	2	60	165	UC	Unfall	disloz. subcap. Humerus# re.	10,5	4	Patient mit schwerer Allgemeinerkrankung u	11,8	-1,3	-,421666666666667	1,38853978752053	-,65	-3,19874624170773	2,3554129083744
1132	27.01.1981	2	79	169	nb	<nicht bekannt>	sek. Sterilität	12,7	1	Normaler	13,7	-1	-,421666666666667	1,38853978752053	-,5	-3,19874624170773	2,3554129083744
1136	22.02.1944	2	75	165	nb	<nicht bekannt>	Mamma-Ca re.	15,1	4	Patient mit schwerer Allgemeinerkrankung u	15,9	-,800000000000001	-,421666666666667	1,38853978752053	-,4	-3,19874624170773	2,3554129083744
1138	10.11.1968	2	66	170	nb	<nicht bekannt>	solid-Zystische Ovarialcyste bds.	13,9	1	Normaler	13,1	,800000000000001	-,421666666666667	1,38853978752053	,4	-3,19874624170773	2,3554129083744
1139	01.06.1997	2	66	165	UC	Unfall	Rupt. lig. coll. uln. MCP I sin.	12,9	2	Patient mit leichter Allgemeinerkrankung	14,5	-1,6	-,421666666666667	1,38853978752053	-,8	-3,19874624170773	2,3554129083744
1141	16.07.1941	2	65	170	nb	<nicht bekannt>	kleines Vulvakarcinom hintere Kommissur	12,8			12,5	,300000000000001	-,421666666666667	1,38853978752053	,15	-3,19874624170773	2,3554129083744
1142	02.03.1941	2	69	160	nb	<nicht bekannt>	Neuropath. Schmerz nach CTR li	11,4	3	Patient mit schwerer Allgemeinerkrankung u. Leistungsminderung	12,4	-1	-,421666666666667	1,38853978752053	-,5	-3,19874624170773	2,3554129083744
1143	27.09.1985	2	67	173	nb	<nicht bekannt>	Prim. Steril, Transmur. Myom, perit. Endometriose	15,2	1	Normaler	13,2	2	-,421666666666667	1,38853978752053	1	-3,19874624170773	2,3554129083744
1144	26.08.1957	2	70	163	amb	ambulant	Coxarthrose re.	14,5	2	Patient mit leichter Allgemeinerkrankung	15,5	-1	-,421666666666667	1,38853978752053	-,5	-3,19874624170773	2,3554129083744
1150	07.06.1939	2	85	158	amb	ambulant	Belpharochalasis OL+Brauenptose bds.	14,1	3	Patient mit schwerer Allgemeinerkrankung u. Leistungsminderung	14	,0999999999999996	-,421666666666667	1,38853978752053	,0499999999999998	-3,19874624170773	2,3554129083744
1151	20.02.1964	2	48	152	nb	<nicht bekannt>	EndometriumCA	13,7	1	Normaler	15,2	-1,5	-,421666666666667	1,38853978752053	-,75	-3,19874624170773	2,3554129083744
1152	16.01.1970	2	48	162	nb	<nicht bekannt>	Persist. Ovarialzy li	12,9	1	Normaler	12,4	,5	-,421666666666667	1,38853978752053	,25	-3,19874624170773	2,3554129083744
1153	26.06.1950	2	96	158	nb	<nicht bekannt>	Valgusgonarthrose re.	13,4	2	Patient mit leichter Allgemeinerkrankung	12,9	,5	-,421666666666667	1,38853978752053	,25	-3,19874624170773	2,3554129083744
1156	21.12.1959	2	63	164	nb	<nicht bekannt>	OL Blepharochalasis + Brauenptose bds.	13,5	2	Patient mit leichter Allgemeinerkrankung	14,6	-1,1	-,421666666666667	1,38853978752053	-,55	-3,19874624170773	2,3554129083744
1158	17.10.1941	2	75	160	amb	ambulant	Gonarthrose re	14,6	3	Patient mit schwerer Allgemeinerkrankung u. Leistungsminderung	13,3	1,3	-,421666666666667	1,38853978752053	,649999999999999	-3,19874624170773	2,3554129083744
1159	16.01.1989	2	83	164	nb	<nicht bekannt>	BEL	13,3	2	Patient mit leichter Allgemeinerkrankung	15,2	-1,9	-,421666666666667	1,38853978752053	-,949999999999999	-3,19874624170773	2,3554129083744
1160	04.10.1945	2	74	165	nb	<nicht bekannt>	Uterus myomat + RF Adnexe re	14,1	3	Patient mit schwerer Allgemeinerkrankung u. Leistungsminderung	15,5	-1,4	-,421666666666667	1,38853978752053	-,7	-3,19874624170773	2,3554129083744
1162	10.08.1965	2	74	173	nb	<nicht bekannt>	STT Arthrose re Hand	13	1	Normaler	12,6	,4	-,421666666666667	1,38853978752053	,2	-3,19874624170773	2,3554129083744
1163	03.05.1951	2	90	160	nb	<nicht bekannt>	WTTU re OS	13,9	2	Patient mit leichter Allgemeinerkrankung	15,8	-1,9	-,421666666666667	1,38853978752053	-,95	-3,19874624170773	2,3554129083744
1165	04.10.1966	2	82	156	nb	<nicht bekannt>	Mammaca re	11,8	3	Patient mit schwerer Allgemeinerkrankung u. Leistungsminderung	13,1	-1,3	-,421666666666667	1,38853978752053	-,649999999999999	-3,19874624170773	2,3554129083744
1166	12.01.1963	2	0		nb	<nicht bekannt>	St.p. Patellafrakt. re	14	1	Normaler	12,4	1,6	-,421666666666667	1,38853978752053	,8	-3,19874624170773	2,3554129083744
1169	24.03.1972	2	65	167	nb	<nicht bekannt>	Corpuspolyp, Hypermenorrhoe	14,7	2	Patient mit leichter Allgemeinerkrankung	15	-,300000000000001	-,421666666666667	1,38853978752053	-,15	-3,19874624170773	2,3554129083744
1170	30.04.1958	2	96	147	amb	ambulant	St.p. Magenbypass	12,4	3	Patient mit schwerer Allgemeinerkrankung u. Leistungsminderung	15,2	-2,8	-,421666666666667	1,38853978752053	-1,4	-3,19874624170773	2,3554129083744
1171	15.06.1938	2	108	159	nb	<nicht bekannt>	Labienabszeß	11,8	3	Patient mit schwerer Allgemeinerkrankung u. Leistungsminderung	12,9	-1,1	-,421666666666667	1,38853978752053	-,55	-3,19874624170773	2,3554129083744
1172	09.01.1977	2	84	173	nb	<nicht bekannt>	St.p. Cavumeröffnung bei Myom	12,2	2	Patient mit leichter Allgemeinerkrankung	14,2	-2	-,421666666666667	1,38853978752053	-1	-3,19874624170773	2,3554129083744
1174	23.05.1936	2	78	168	nb	<nicht bekannt>	Gonarthrose re.	15,2	2	Patient mit leichter Allgemeinerkrankung	15,7	-,5	-,421666666666667	1,38853978752053	-,25	-3,19874624170773	2,3554129083744
1176	25.03.1962	2	74	174	amb	ambulant	CTS-Rezidiv re.	11,4	2	Patient mit leichter Allgemeinerkrankung	12,9	-1,5	-,421666666666667	1,38853978752053	-,75	-3,19874624170773	2,3554129083744
1178	07.12.1992	2	72	170	Geb3	Gebär 3	BEL	11,3	2	Patient mit leichter Allgemeinerkrankung	13,4	-2,1	-,421666666666667	1,38853978752053	-1,05	-3,19874624170773	2,3554129083744
1179	02.04.1968	2	69	166	nb	<nicht bekannt>	Analfibrom		2	Patient mit leichter Allgemeinerkrankung	13,2		-,421666666666667	1,38853978752053		-3,19874624170773	2,3554129083744
1180	12.09.1947	2	49	162	amb	ambulant	Expansion re. Niere	13,2	3	Patient mit schwerer Allgemeinerkrankung u. Leistungsminderung	13,5	-,300000000000001	-,421666666666667	1,38853978752053	-,15	-3,19874624170773	2,3554129083744
1181	29.11.1986	2	94	172	nb	<nicht bekannt>	St.p. Sectio	12,8	2	Patient mit leichter Allgemeinerkrankung	13,1	-,299999999999999	-,421666666666667	1,38853978752053	-,149999999999999	-3,19874624170773	2,3554129083744
1183	11.01.1939	2	60	163	nb	<nicht bekannt>	Mamma-Ca Rezidiv li.	13,4	2	Patient mit leichter Allgemeinerkrankung	15,7	-2,3	-,421666666666667	1,38853978752053	-1,15	-3,19874624170773	2,3554129083744
1185	06.10.1969	2	65	164	amb	ambulant	Nephrolithiasis bds.	14,7	2	Patient mit leichter Allgemeinerkrankung	15	-,300000000000001	-,421666666666667	1,38853978752053	-,15	-3,19874624170773	2,3554129083744
1190	21.09.1954	2	83	174	nb	<nicht bekannt>	st.p. Konisation non in sano	12,3	2	Patient mit leichter Allgemeinerkrankung	11,7	,600000000000001	-,421666666666667	1,38853978752053	,300000000000001	-3,19874624170773	2,3554129083744
1191	08.06.1955	2	54	160	nb	<nicht bekannt>	Metall Ex, LWA	14,4	1	Normaler	13,6	,800000000000001	-,421666666666667	1,38853978752053	,4	-3,19874624170773	2,3554129083744
1194	13.05.1942	2	90	173	amb	ambulant	Colonpolypen	17	3	Patient mit schwerer Allgemeinerkrankung u. Leistungsminderung	14,4	2,6	-,421666666666667	1,38853978752053	1,3	-3,19874624170773	2,3554129083744
1195	01.04.1944	2	60	158	nb	<nicht bekannt>	-ves.	12,9	3	Patient mit schwerer Allgemeinerkrankung u. Leistungsminderung	12,2	,700000000000001	-,421666666666667	1,38853978752053	,350000000000001	-3,19874624170773	2,3554129083744
1197	15.06.1962	2	97	170	nb	<nicht bekannt>	Mammahyperplasie	12,7	3	Patient mit schwerer Allgemeinerkrankung u. Leistungsminderung	12,4	,299999999999999	-,421666666666667	1,38853978752053	,149999999999999	-3,19874624170773	2,3554129083744
1201	07.09.1971	2	82	167	nb	<nicht bekannt>	Mamma-CA li.,	12	3	Patient mit schwerer Allgemeinerkrankung u. Leistungsminderung	13,6	-1,6	-,421666666666667	1,38853978752053	-,8	-3,19874624170773	2,3554129083744
1203	28.11.1963	2	45	161	nb	<nicht bekannt>	Implantatruptur bds	15,1	1	Normaler	12,2	2,9	-,421666666666667	1,38853978752053	1,45	-3,19874624170773	2,3554129083744
1204	03.05.1968	2	65	162	nb	<nicht bekannt>	sonogr. auffäll. Endometrium	12,8	1	Normaler	12,1	,700000000000001	-,421666666666667	1,38853978752053	,350000000000001	-3,19874624170773	2,3554129083744
1205	28.04.1982	2	76	164	Geb1	Gebär 1	Gemini,	11,2	2	Patient mit leichter Allgemeinerkrankung	13,6	-2,4	-,421666666666667	1,38853978752053	-1,2	-3,19874624170773	2,3554129083744
1206	18.09.1975	2	120	178	nb	<nicht bekannt>	Endometrium-CA	12,4	3	Patient mit schwerer Allgemeinerkrankung u. Leistungsminderung	12,4	0	-,421666666666667	1,38853978752053	0	-3,19874624170773	2,3554129083744
1209	27.04.1942	2	95	154	nb	<nicht bekannt>	Mamma CA li. susp. LK	14	2	Patient mit leichter Allgemeinerkrankung	14,2	-,199999999999999	-,421666666666667	1,38853978752053	-,0999999999999996	-3,19874624170773	2,3554129083744
1210	01.05.1990	2	72	173	nb	<nicht bekannt>	Trophoblastrest	13,1	1	Normaler	13,2	-,0999999999999996	-,421666666666667	1,38853978752053	-,0499999999999998	-3,19874624170773	2,3554129083744
1212	16.10.1976	2	81,5	154	nb	<nicht bekannt>	St.p. Späabort	11,1	3	Patient mit schwerer Allgemeinerkrankung u. Leistungsminderung	11,8	-,700000000000001	-,421666666666667	1,38853978752053	-,350000000000001	-3,19874624170773	2,3554129083744
1213	13.06.1968	2	85	172	amb	ambulant	hochmalignes NHL	14,7	3	Patient mit schwerer Allgemeinerkrankung u. Leistungsminderung	14,5	,199999999999999	-,421666666666667	1,38853978752053	,0999999999999996	-3,19874624170773	2,3554129083744
1214	15.04.1938	2	68	156	amb	ambulant	V.a. -ves.	13,2	3	Patient mit schwerer Allgemeinerkrankung u. Leistungsminderung	13	,199999999999999	-,421666666666667	1,38853978752053	,0999999999999996	-3,19874624170773	2,3554129083744
1215	14.10.1946	2	72	158	nb	<nicht bekannt>	AAA, AINS	13,8	4	Patient mit schwerer Allgemeinerkrankung u	14,1	-,299999999999999	-,421666666666667	1,38853978752053	-,149999999999999	-3,19874624170773	2,3554129083744
1218	11.04.1949	2	57	156	OR	Orthopädie	Gonarthrose rechts	12,9	2	Patient mit leichter Allgemeinerkrankung	14,1	-1,2	-,421666666666667	1,38853978752053	-,6	-3,19874624170773	2,3554129083744
1219	26.01.1987	2	55	160	nb	<nicht bekannt>	Mammahyperplasie bds.	13,3	1	Normaler	14,6	-1,3	-,421666666666667	1,38853978752053	-,649999999999999	-3,19874624170773	2,3554129083744
1220	23.07.1955	2	88	170	OR	Orthopädie	Coxarthrose rechts	12,4	2	Patient mit leichter Allgemeinerkrankung	13,4	-1	-,421666666666667	1,38853978752053	-,5	-3,19874624170773	2,3554129083744
1222	16.01.1961	2	78	160	PL	Plastische Chirurgie	Mammahyperplasie	13,7			14,2	-,5	-,421666666666667	1,38853978752053	-,25	-3,19874624170773	2,3554129083744
1223	24.12.1957	2	75	168	5B	5B	Nebenschilddrüsenadenom	13,9	2	Patient mit leichter Allgemeinerkrankung	13,4	,5	-,421666666666667	1,38853978752053	,25	-3,19874624170773	2,3554129083744
1224	10.05.1981	2	69	169	4B	Plastische Chirurgie	Cutis lax. abd.	13,1	2	Patient mit leichter Allgemeinerkrankung	14,1	-1	-,421666666666667	1,38853978752053	-,5	-3,19874624170773	2,3554129083744
1226	21.02.1948	2	74	150	OR	Orthopädie	Gonarthrose re.	13,8	3	Patient mit schwerer Allgemeinerkrankung u. Leistungsminderung	14,4	-,6	-,421666666666667	1,38853978752053	-,3	-3,19874624170773	2,3554129083744
1227	03.03.1979	2	65	152	nb	<nicht bekannt>	N. Ovari	12,6	2	Patient mit leichter Allgemeinerkrankung	11,9	,699999999999999	-,421666666666667	1,38853978752053	,35	-3,19874624170773	2,3554129083744
1228	12.11.1954	2	63	170	nb	<nicht bekannt>	N. Ovarii	11,5	3	Patient mit schwerer Allgemeinerkrankung u. Leistungsminderung	10,8	,699999999999999	-,421666666666667	1,38853978752053	,35	-3,19874624170773	2,3554129083744
1229	02.05.1959	2	78	162	4B	Plastische Chirurgie	Cutis lax. OS bds.	15,3	1	Normaler	17,9	-2,6	-,421666666666667	1,38853978752053	-1,3	-3,19874624170773	2,3554129083744
1230	09.01.1944	2	68	165	nb	<nicht bekannt>	Coxarthrose links	12,5	2	Patient mit leichter Allgemeinerkrankung	13,4	-,9	-,421666666666667	1,38853978752053	-,45	-3,19874624170773	2,3554129083744
1234	12.07.1935	2	60	150	OR	Orthopädie	Coxarthrose li.	14,1	2	Patient mit leichter Allgemeinerkrankung	12,8	1,3	-,421666666666667	1,38853978752053	,649999999999999	-3,19874624170773	2,3554129083744
1236	18.08.1975	2	60	174	OR	Orthopädie	Rhizarthrose re.	13,5	2	Patient mit leichter Allgemeinerkrankung	13,1	,4	-,421666666666667	1,38853978752053	,2	-3,19874624170773	2,3554129083744
1237	21.01.1993	2	88	168	OR	Orthopädie	Z.n. Patellalux., Plicazyste	13,4	2	Patient mit leichter Allgemeinerkrankung	13,1	,300000000000001	-,421666666666667	1,38853978752053	,15	-3,19874624170773	2,3554129083744
1241	20.09.1951	2	82	163	OR	Orthopädie	Coxarthrose li.	15,7	2	Patient mit leichter Allgemeinerkrankung	14,7	1	-,421666666666667	1,38853978752053	,5	-3,19874624170773	2,3554129083744
1248	28.08.1973	2	119	169	nb	<nicht bekannt>	Adipositas permagna	13,4	3	Patient mit schwerer Allgemeinerkrankung u. Leistungsminderung	13,2	,200000000000001	-,421666666666667	1,38853978752053	,100000000000001	-3,19874624170773	2,3554129083744
1250	22.07.1979	2	103	163	nb	<nicht bekannt>	Adipositas permagna	13,4	2	Patient mit leichter Allgemeinerkrankung	13,4	0	-,421666666666667	1,38853978752053	0	-3,19874624170773	2,3554129083744
1252	13.08.1973	2	80	175	nb	<nicht bekannt>	Fract mall sin	13,3	1	Normaler	14,3	-1	-,421666666666667	1,38853978752053	-,5	-3,19874624170773	2,3554129083744
1260	31.01.1984	2	68	163	nb	<nicht bekannt>	Cutis lax.,	14,4	1	Normaler	15	-,6	-,421666666666667	1,38853978752053	-,3	-3,19874624170773	2,3554129083744
1264	26.04.1938	2	70	156	nb	<nicht bekannt>	MM Finger	13,2	2	Patient mit leichter Allgemeinerkrankung	12,2	1	-,421666666666667	1,38853978752053	,5	-3,19874624170773	2,3554129083744
1265	25.12.1984	2	87	173	nb	<nicht bekannt>	Cutis lax.	14,5	1	Normaler	15,6	-1,1	-,421666666666667	1,38853978752053	-,55	-3,19874624170773	2,3554129083744
1266	26.11.1969	2	48	164	PL	Plastische Chirurgie	Mammahypoplasie + Ptose	14	1	Normaler	12,9	1,1	-,421666666666667	1,38853978752053	,55	-3,19874624170773	2,3554129083744
1267	15.11.1958	2	130	164	nb	<nicht bekannt>	retroperitonelaer Abszeß präsakral	13,3			13,7	-,399999999999999	-,421666666666667	1,38853978752053	-,199999999999999	-3,19874624170773	2,3554129083744
1268	21.07.1987	2	48	167	nb	<nicht bekannt>	HSIL, CIN III	14,7	1	Normaler	14,3	,399999999999999	-,421666666666667	1,38853978752053	,199999999999999	-3,19874624170773	2,3554129083744
1270	15.12.1958	2	77	169	nb	<nicht bekannt>	Gonarthrose		2	Patient mit leichter Allgemeinerkrankung	14,4		-,421666666666667	1,38853978752053		-3,19874624170773	2,3554129083744
1271	10.06.1966	2	69	172	nb	<nicht bekannt>	Endometriumca	14,5	2	Patient mit leichter Allgemeinerkrankung	14,8	-,300000000000001	-,421666666666667	1,38853978752053	-,15	-3,19874624170773	2,3554129083744
1273	30.11.1954	2	63	163	OR	Orthopädie	hochgr. Coxarthrose bds.	13,3	3	Patient mit schwerer Allgemeinerkrankung u. Leistungsminderung	14,8	-1,5	-,421666666666667	1,38853978752053	-,75	-3,19874624170773	2,3554129083744
1275	20.03.1983	2	65	174	nb	<nicht bekannt>	Blutungsstörungen	14,1	1	Normaler	14,1	0	-,421666666666667	1,38853978752053	0	-3,19874624170773	2,3554129083744
1277	24.02.1945	2	81	173	5B	5B	Rektum-Tu	13,4	3	Patient mit schwerer Allgemeinerkrankung u. Leistungsminderung	15,1	-1,7	-,421666666666667	1,38853978752053	-,85	-3,19874624170773	2,3554129083744
1278	14.10.1960	2	55	154	nb	<nicht bekannt>	Pankreas Ca	10,7	2	Patient mit leichter Allgemeinerkrankung	14	-3,3	-,421666666666667	1,38853978752053	-1,65	-3,19874624170773	2,3554129083744
1280	17.11.1975	2	66	167	nb	<nicht bekannt>	Myoma uteri	10,7	2	Patient mit leichter Allgemeinerkrankung	14,9	-4,2	-,421666666666667	1,38853978752053	-2,1	-3,19874624170773	2,3554129083744
1281	07.05.1967	2	73	168	nb	<nicht bekannt>	familiäre Ovarialkarzinombelastung	13,2	2	Patient mit leichter Allgemeinerkrankung	13,7	-,5	-,421666666666667	1,38853978752053	-,25	-3,19874624170773	2,3554129083744
1282	26.01.1972	2	65	165	nb	<nicht bekannt>	Fam Belastung	14,6	1	Normaler	11	3,6	-,421666666666667	1,38853978752053	1,8	-3,19874624170773	2,3554129083744
1283	26.07.1953	2	65	170	4B	Plastische Chirurgie	Combustio 2-3° UA re.	11,3	3	Patient mit schwerer Allgemeinerkrankung u. Leistungsminderung	11,2	,100000000000001	-,421666666666667	1,38853978752053	,0500000000000007	-3,19874624170773	2,3554129083744
1285	14.08.1943	2	43	158	nb	<nicht bekannt>	V.a. ovarii	13,5	3	Patient mit schwerer Allgemeinerkrankung u. Leistungsminderung	15,2	-1,7	-,421666666666667	1,38853978752053	-,85	-3,19874624170773	2,3554129083744
1286	21.09.1964	2	64	172	nb	<nicht bekannt>	Ovarialzyste re	14,3	2	Patient mit leichter Allgemeinerkrankung	15,3	-1	-,421666666666667	1,38853978752053	-,5	-3,19874624170773	2,3554129083744
